# Supplementary material for: Neural Networks for Classification and Image Generation of Aging in Genetic Syndromes
Source: Front Genet. 2022 Apr 11;13:864092. doi: 10.3389/fgene.2022.864092 (PMC9035665; doi:10.3389/fgene.2022.864092)
Supplement: Supplementary file 4 [file Table9.XLSX]

## Sheet: Web Addresses
1p36 deletion syndrome
https://pn.bmj.com/content/16/2/111	Adolescent
https://www.ncbi.nlm.nih.gov/pmc/articles/PMC4555966/	Infant (< 2 y)
https://onlinelibrary.wiley.com/doi/full/10.1111/cge.13739	Infant (< 2 y)
https://www.ncbi.nlm.nih.gov/pmc/articles/PMC4555966/	Young Child
https://onlinelibrary.wiley.com/doi/full/10.1002/ajmg.c.30154	Young Child
https://www.ncbi.nlm.nih.gov/pmc/articles/PMC7210666/	Young Child
https://www.ncbi.nlm.nih.gov/pmc/articles/PMC4555966/	Adolescent
https://www.ncbi.nlm.nih.gov/pmc/articles/PMC4555966/	Adolescent
https://pediatrics.aappublications.org/content/pediatrics/121/2/404.full.pdf	Adolescent
https://www.ncbi.nlm.nih.gov/pmc/articles/PMC4555966/	Young Adult
https://pediatrics.aappublications.org/content/pediatrics/121/2/404.full.pdf	Young Adult
https://onlinelibrary.wiley.com/doi/full/10.1002/ajmg.a.38020	Young Adult
1q21.1 microdeletion syndrome
https://www.researchgate.net/figure/Facial-appearance-of-individuals-with-the-1q211-microdeletiona-Subject-1-b-Subject_fig1_23493799	Infant (< 2 y)
https://www.researchgate.net/figure/Facial-appearance-of-individuals-with-the-1q211-microdeletiona-Subject-1-b-Subject_fig1_23493799	Infant (< 2 y)
https://onlinelibrary.wiley.com/doi/full/10.1111/jir.12592	Infant (< 2 y)
https://www.researchgate.net/figure/Facial-appearance-of-individuals-with-the-1q211-microdeletiona-Subject-1-b-Subject_fig1_23493799	Young Child
https://www.researchgate.net/figure/Facial-appearance-of-individuals-with-the-1q211-microdeletiona-Subject-1-b-Subject_fig1_23493799	Young Child
https://www.researchgate.net/figure/Facial-appearance-of-individuals-with-the-1q211-microdeletiona-Subject-1-b-Subject_fig1_23493799	Young Child
https://www.karger.com/Article/FullText/450971	Young Child
https://onlinelibrary.wiley.com/doi/full/10.1111/jir.12592	Young Child
https://www.karger.com/Article/FullText/450971	Young Child
https://www.researchgate.net/figure/Facial-appearance-of-individuals-with-the-1q211-microdeletiona-Subject-1-b-Subject_fig1_23493799	Adolescent
https://www.researchgate.net/figure/Facial-appearance-of-individuals-with-the-1q211-microdeletiona-Subject-1-b-Subject_fig1_23493799	Young Adult
https://www.researchgate.net/figure/Facial-appearance-of-individuals-with-the-1q211-microdeletiona-Subject-1-b-Subject_fig1_23493799	Young Adult
https://www.ncbi.nlm.nih.gov/pmc/articles/PMC4521057/pdf/msy-0006-0071.pdf	Young Adult*
https://www.ncbi.nlm.nih.gov/pmc/articles/PMC4521057/pdf/msy-0006-0071.pdf	Young Adult*
https://www.ncbi.nlm.nih.gov/pmc/articles/PMC4521057/pdf/msy-0006-0071.pdf	Older Adult
https://www.ncbi.nlm.nih.gov/pmc/articles/PMC4521057/pdf/msy-0006-0071.pdf	Older Adult
https://www.ncbi.nlm.nih.gov/pmc/articles/PMC4521057/pdf/msy-0006-0071.pdf	Older Adult
https://www.ncbi.nlm.nih.gov/pmc/articles/PMC4521057/pdf/msy-0006-0071.pdf	Older Adult
https://www.ncbi.nlm.nih.gov/pmc/articles/PMC4521057/pdf/msy-0006-0071.pdf	Older Adult
https://www.ncbi.nlm.nih.gov/pmc/articles/PMC4521057/pdf/msy-0006-0071.pdf	Older Adult
2q23.1 duplication syndrome
https://www.ncbi.nlm.nih.gov/pmc/articles/PMC3865402/	Young Child
https://www.ncbi.nlm.nih.gov/pmc/articles/PMC3865402/	Young Child
https://www.ncbi.nlm.nih.gov/pmc/articles/PMC3865402/	Young Child
https://www.ncbi.nlm.nih.gov/pmc/articles/PMC3865402/	Adolescent
https://www.ncbi.nlm.nih.gov/pmc/articles/PMC3865402/	Adolescent
2q23.1 microdeletion syndrome
https://www.ncbi.nlm.nih.gov/pmc/articles/PMC3188839/	Infant (< 2 y)
https://www.researchgate.net/figure/Craniofacial-features-of-2q231-deletion-syndrome-Children-with-2q231-deletion-syndrome_fig1_274727233	Infant (< 2 y)
https://www.ncbi.nlm.nih.gov/pmc/articles/PMC3188839/	Young Child
https://www.ncbi.nlm.nih.gov/pmc/articles/PMC3188839/	Young Child
https://jmg.bmj.com/content/46/12/847.long	Adolescent*
https://jmg.bmj.com/content/46/12/847.long	Adolescent
https://www.researchgate.net/figure/Craniofacial-features-of-2q231-deletion-syndrome-Children-with-2q231-deletion-syndrome_fig1_274727233	Adolescent
https://www.ncbi.nlm.nih.gov/pmc/articles/PMC3188839/	Young Adult
https://onlinelibrary.wiley.com/doi/full/10.1002/mgg3.849	Older Adult*
https://www.rarechromo.org/media/information/Chromosome%20%202/2q23.1%20microdeletion%20syndrome%20FTNW.pdf	Infant (< 2 y)
3q29 deletion syndrome
https://www.frontiersin.org/articles/10.3389/fped.2019.00270/full	Young Child*
https://onlinelibrary.wiley.com/doi/full/10.1002/ajmg.a.32965	Older Adult
https://onlinelibrary.wiley.com/doi/full/10.1002/ajmg.a.32965	Older Adult*
https://onlinelibrary.wiley.com/doi/full/10.1002/ajmg.a.32965	Young Child
https://onlinelibrary.wiley.com/doi/full/10.1002/ajmg.a.33573	Adolescent
https://onlinelibrary.wiley.com/doi/full/10.1002/ajmg.a.33573	Adolescent
https://www.researchgate.net/publication/51178739_The_3q29_Microdeletion_Syndrome_Report_of_Three_New_Unrelated_Patients_and_In_Silico_RNA_Binding%27%27_Analysis_of_the_3q29_Region	Adolescent
https://onlinelibrary.wiley.com/doi/full/10.1002/ajmg.a.32965	Older Adult
6q25.1 microdeletion syndrome
https://onlinelibrary.wiley.com/doi/10.1002/ajmg.a.38254	Older Adult
7q11.23 duplication syndrome
https://www.ncbi.nlm.nih.gov/books/NBK327268/figure/dup7q11_23.F2/	Adolescent*
https://www.ncbi.nlm.nih.gov/books/NBK327268/figure/dup7q11_23.F2/	Older Adult*
9q22.3 microdeletion syndrome
https://www.nature.com/articles/ejhg2012252/figures/1	Adolescent
11q microdeletion syndromes
https://www.researchgate.net/publication/23464825_Submicroscopic_deletions_of_11q24-25_in_individuals_without_Jacobsen_syndrome_re-examination_of_the_critical_region_by_high-resolution_array-CGH/figures?lo=1	Young Adult*
https://onlinelibrary.wiley.com/doi/full/10.1002/ajmg.a.61113	Infant (< 2 y)
https://onlinelibrary.wiley.com/doi/full/10.1002/ajmg.a.61113	Young Adult
https://onlinelibrary.wiley.com/doi/full/10.1002/ajmg.a.61113	Older Adult*
15q26.1 microdeletion syndrome
https://www.sciencedirect.com/science/article/pii/S1769721214001359	Young Adult
16p rearrangment and/or microdeletion syndromes
https://jmg.bmj.com/content/47/5/332.long	Older Adult
https://www.nature.com/articles/s41436-018-0290-3#Fig1	Young Adult*
17q21.31 microdeletion
https://www.ncbi.nlm.nih.gov/pmc/articles/PMC4930086/pdf/ejhg2015178a.pdf	Older Adult*
https://www.ncbi.nlm.nih.gov/pmc/articles/PMC4930086/pdf/ejhg2015178a.pdf	Older Adult*
22q11.2 deletion syndrome
https://health.ucdavis.edu/mindinstitute/research/22q11/Publications/Simon_Chapter.pdf	Infant (< 2 y)
https://molecularcytogenetics.biomedcentral.com/articles/10.1186/1755-8166-5-13	Infant (< 2 y)
https://www.ncbi.nlm.nih.gov/pmc/articles/PMC4262098/	Infant (< 2 y)
https://onlinelibrary.wiley.com/doi/abs/10.1002/ajmg.a.38199	Infant (< 2 y)*
https://www.22qties.org/living-with-22q	Infant (< 2 y)
https://www.22qties.org/calcium-regulation	Infant (< 2 y)
https://www.spoondrifters.com/blog/22q-and-abigail	Infant (< 2 y)
https://www.maxappeal.org.uk/brian	Infant (< 2 y)
https://www.maxappeal.org.uk/sophia	Infant (< 2 y)
https://www.maxappeal.org.uk/patrick	Infant (< 2 y)
https://link.springer.com/article/10.1007/s00431-013-2240-z	Infant (< 2 y)*
https://22q.org/resources/for-families/other-22q-organizations/	Infant (< 2 y)
https://22q.org/resources/for-families/clinical-trials/	Infant (< 2 y)
https://positiveexposure.org/gallery/#	Infant (< 2 y)
https://www.pinterest.com/pin/142285669450967884/	Infant (< 2 y)
https://onlinelibrary.wiley.com/doi/abs/10.1111/j.1651-2227.2008.00858.x	Infant (< 2 y)
https://onlinelibrary.wiley.com/doi/abs/10.1111/j.1651-2227.2008.00858.x	Infant (< 2 y)
https://www.oto.theclinics.com/action/showPdf?pii=S0030-6665%2805%2970278-4	Infant (< 2 y)
https://journals.healio.com/doi/10.3928/01913913-20160427-01	Infant (< 2 y)*
https://www.change.org/p/ohio-state-senate-make-november-22-official-22q-11-2-deletion-syndrome-day	Infant (< 2 y)*
https://onlinelibrary.wiley.com/doi/full/10.1002/ajmg.a.30069	Infant (< 2 y)
https://www.22q11sa.org.za/family-stories/	Infant (< 2 y)
https://www.22q11sa.org.za/family-stories/	Infant (< 2 y)
https://www.22q11sa.org.za/family-stories/	Infant (< 2 y)
https://www.nytimes.com/2010/02/05/sports/baseball/05cncsports.html	Infant (< 2 y)
https://22q.org/william-jordon/	Infant (< 2 y)
https://22q.org/cash/	Infant (< 2 y)
https://link.springer.com/content/pdf/10.1007/s00431-001-0890-8.pdf	Infant (< 2 y)
https://www.ncbi.nlm.nih.gov/pmc/articles/PMC3232571/	Infant (< 2 y)
https://link.springer.com/epdf/10.1007/BF01957496?sharing_token=E7BsAXTHaD7fFKyAXagLgfe4RwlQNchNByi7wbcMAY7_tMYGfvjIi__hXsbwJX2jgl5HQxOH1YEHIOKqa7dUZNDbmlD8jda_OrrmnhuUkcI90k3Yq1x1dV3KPmUywCaxzku9UXZ_1mjYJNMn4ALJhg%3D%3D	Infant (< 2 y)
https://link.springer.com/epdf/10.1007/BF01957496?sharing_token=E7BsAXTHaD7fFKyAXagLgfe4RwlQNchNByi7wbcMAY7_tMYGfvjIi__hXsbwJX2jgl5HQxOH1YEHIOKqa7dUZNDbmlD8jda_OrrmnhuUkcI90k3Yq1x1dV3KPmUywCaxzku9UXZ_1mjYJNMn4ALJhg%3D%3D	Infant (< 2 y)
https://jamanetwork.com/journals/jamaotolaryngology/fullarticle/405333	Infant (< 2 y)
https://www.nejm.org/doi/full/10.1056/NEJM196812122792401?casa_token=iWfThSDMTeYAAAAA:jWLa63nDgKbBxBOeBkN30ngL33tKIeKy2tFiqrDn7Lktj7UmAfFbM5tM4mKPtGuiBVxBlvC2m1g3XCXs	Infant (< 2 y)
https://pediatrics.aappublications.org/content/99/5/e9/tab-figures-data	Infant (< 2 y)
https://pediatrics.aappublications.org/content/99/5/e9/tab-figures-data	Infant (< 2 y)
https://pediatrics.aappublications.org/content/99/5/e9/tab-figures-data	Infant (< 2 y)
https://pediatrics.aappublications.org/content/99/5/e9/tab-figures-data	Infant (< 2 y)
https://link.springer.com/epdf/10.1007/BF02429059?sharing_token=dofU8hBOV8_P93n7O1lzuPe4RwlQNchNByi7wbcMAY7SJNpTMoKdbuWMb0kNV-avDrt3WgDuE5peTZ0l-r16HnW4VjiLI1_dPIPRjjqql7VAhusG_O8KOFVPVfiboHclrKtkHV7fvvB4aYEojDcMEw%3D%3D	Infant (< 2 y)
https://link.springer.com/epdf/10.1007/BF02429059?sharing_token=dofU8hBOV8_P93n7O1lzuPe4RwlQNchNByi7wbcMAY7SJNpTMoKdbuWMb0kNV-avDrt3WgDuE5peTZ0l-r16HnW4VjiLI1_dPIPRjjqql7VAhusG_O8KOFVPVfiboHclrKtkHV7fvvB4aYEojDcMEw%3D%3D	Infant (< 2 y)
https://www.nature.com/articles/5200399.pdf	Infant (< 2 y)
http://www.theirvinefamilyblog.com/2014/07/22q11-digeorge-syndrome.html	Infant (< 2 y)
https://22qfamilyfoundation.org/what-22q/22q-overview	Infant (< 2 y)
https://22qfamilyfoundation.org/sites/default/files/gallery/Camden.jpg	Infant (< 2 y)
https://22qfamilyfoundation.org/sites/default/files/gallery/Maisy.jpg	Infant (< 2 y)
https://22qfamilyfoundation.org/sites/default/files/gallery/Taya.jpg	Infant (< 2 y)
https://22qfamilyfoundation.org/living-with-22q/22q-stories/	Infant (< 2 y)
https://www.nature.com/articles/gim20016	Infant (< 2 y)
https://www.ncbi.nlm.nih.gov/pmc/articles/PMC4900471/	Infant (< 2 y)
https://journals.lww.com/md-journal/Fulltext/2011/01000/Chromosome_22q11_2_Deletion_Syndrome__DiGeorge.1.aspx	Infant (< 2 y)*
https://onlinelibrary.wiley.com/doi/epdf/10.1002/ajmg.a.36711	Infant (< 2 y)*
https://onlinelibrary.wiley.com/doi/full/10.1002/ajmg.a.38199	Infant (< 2 y)*
https://www.ncbi.nlm.nih.gov/pmc/articles/PMC4506012/	Infant (< 2 y)
https://deepblue.lib.umich.edu/bitstream/handle/2027.42/34651/18_ftp.pdf?sequence=1&isAllowed=y	Infant (< 2 y)
https://www.ntvg.nl/artikelen/een-zuigeling-met-een-asymmetrische-mond-bij-huilen-en-lachen/volledig	Infant (< 2 y)
https://molecularcytogenetics.biomedcentral.com/articles/10.1186/1755-8166-1-18	Infant (< 2 y)
https://iv.iiarjournals.org/content/invivo/18/5/603.full.pdf	Infant (< 2 y)
https://www.ncbi.nlm.nih.gov/pmc/articles/PMC4262098/	Infant (< 2 y)
https://www.ncbi.nlm.nih.gov/pmc/articles/PMC4262098/	Infant (< 2 y)
https://www.ncbi.nlm.nih.gov/pmc/articles/PMC4262098/	Infant (< 2 y)
https://www.ncbi.nlm.nih.gov/pmc/articles/PMC4262098/	Infant (< 2 y)
https://www.liebertpub.com/doi/pdf/10.1089/gte.1997.1.99	Infant (< 2 y)
https://onlinelibrary.wiley.com/doi/full/10.1002/ajmg.a.30756	Infant (< 2 y)
https://onlinelibrary.wiley.com/doi/epdf/10.1002/%28SICI%291096-8628%2819961218%2966%3A3%3C250%3A%3AAID-AJMG2%3E3.0.CO%3B2-T	Infant (< 2 y)
https://onlinelibrary.wiley.com/doi/full/10.1002/ajmg.a.36701	Infant (< 2 y)
https://onlinelibrary.wiley.com/doi/full/10.1002/ajmg.a.36701	Infant (< 2 y)
http://www.samj.org.za/index.php/samj/article/view/11003/7438	Infant (< 2 y)
https://pubmed.ncbi.nlm.nih.gov/22674744/	Infant (< 2 y)
https://onlinelibrary.wiley.com/doi/full/10.1002/ajmg.a.32378	Infant (< 2 y)
https://onlinelibrary.wiley.com/doi/full/10.1002/ajmg.a.32378	Infant (< 2 y)
https://jmg.bmj.com/content/36/3/221.long	Infant (< 2 y)
https://pediatrics.aappublications.org/content/pediatrics/89/5/915.full.pdf	Infant (< 2 y)
https://onlinelibrary.wiley.com/doi/full/10.1002/ajmg.1178	Infant (< 2 y)
https://onlinelibrary.wiley.com/doi/full/10.1002/ajmg.1178	Infant (< 2 y)
https://onlinelibrary.wiley.com/doi/abs/10.1002/ajmg.a.38199	Infant (< 2 y)
https://onlinelibrary.wiley.com/doi/abs/10.1002/ajmg.a.38199	Infant (< 2 y)*
https://onlinelibrary.wiley.com/doi/abs/10.1002/ajmg.a.38199	Infant (< 2 y)
https://onlinelibrary.wiley.com/doi/abs/10.1002/ajmg.a.38199	Infant (< 2 y)
https://onlinelibrary.wiley.com/doi/abs/10.1002/ajmg.a.38199	Infant (< 2 y)
https://onlinelibrary.wiley.com/doi/abs/10.1002/ajmg.a.38199	Infant (< 2 y)*
https://onlinelibrary.wiley.com/doi/abs/10.1002/ajmg.a.38199	Infant (< 2 y)*
https://onlinelibrary.wiley.com/doi/abs/10.1002/ajmg.a.38199	Infant (< 2 y)
https://onlinelibrary.wiley.com/doi/abs/10.1002/ajmg.a.38199	Infant (< 2 y)
https://onlinelibrary.wiley.com/doi/abs/10.1002/ajmg.a.38199	Infant (< 2 y)
https://onlinelibrary.wiley.com/doi/abs/10.1002/ajmg.a.38199	Infant (< 2 y)
https://onlinelibrary.wiley.com/doi/abs/10.1002/ajmg.a.38199	Infant (< 2 y)
https://onlinelibrary.wiley.com/doi/abs/10.1002/ajmg.a.38199	Infant (< 2 y)
https://onlinelibrary.wiley.com/doi/abs/10.1002/ajmg.a.38199	Infant (< 2 y)
https://onlinelibrary.wiley.com/doi/abs/10.1002/ajmg.a.38199	Infant (< 2 y)
https://onlinelibrary.wiley.com/doi/abs/10.1002/ajmg.a.38199	Infant (< 2 y)
https://onlinelibrary.wiley.com/doi/abs/10.1002/ajmg.a.38199	Infant (< 2 y)
https://22qfamilyfoundation.org/living-with-22q/22q-stories/za%E2%80%99niyah	Infant (< 2 y)
https://22qfamilyfoundation.org/living-with-22q/22q-stories/michael-1-12-years-old	Infant (< 2 y)
https://22qfamilyfoundation.org/living-with-22q/22q-stories/catalyn-15-months-old	Infant (< 2 y)
https://22qfamilyfoundation.org/living-with-22q/22q-stories/olivia-3	Infant (< 2 y)
https://22qfamilyfoundation.org/living-with-22q/22q-stories/josiah	Infant (< 2 y)
https://22qfamilyfoundation.org/living-with-22q/22q-stories/james	Infant (< 2 y)
https://22qfamilyfoundation.org/living-with-22q/22q-stories/robert-0	Infant (< 2 y)
https://22qfamilyfoundation.org/living-with-22q/22q-stories/luke-0	Infant (< 2 y)
https://22qfamilyfoundation.org/living-with-22q/22q-stories/carter	Infant (< 2 y)
https://22qfamilyfoundation.org/living-with-22q/22q-stories/madilyn	Infant (< 2 y)
https://onlinelibrary.wiley.com/doi/abs/10.1002/ajmg.a.38199	Infant (< 2 y)
https://22qfamilyfoundation.org/living-with-22q/all-in-the-family/george-smith	Infant (< 2 y)
https://onlinelibrary.wiley.com/doi/full/10.1002/ajmg.a.37614	Infant (< 2 y)
https://22qfamilyfoundation.org/living-with-22q/all-in-the-family/peterson-family	Infant (< 2 y)
https://22qfamilyfoundation.org/living-with-22q/all-in-the-family/bredwells	Infant (< 2 y)
https://www.youtube.com/watch?v=9d6amvBrPag	Young Child
https://www.ncbi.nlm.nih.gov/pmc/articles/PMC4262098/	Young Child
https://www.ncbi.nlm.nih.gov/pmc/articles/PMC4262098/	Young Child
https://onlinelibrary.wiley.com/doi/abs/10.1002/ajmg.a.38199	Young Child
https://jmg.bmj.com/content/jmedgenet/30/10/822.full.pdf	Young Child
https://onlinelibrary.wiley.com/doi/epdf/10.1002/ddrr.2	Young Child
https://jnnp.bmj.com/content/73/5/600	Young Child
https://pediatrics.aappublications.org/content/99/5/e9/tab-figures-data	Young Child
https://pediatrics.aappublications.org/content/99/5/e9/tab-figures-data	Young Child
https://pediatrics.aappublications.org/content/99/5/e9/tab-figures-data	Young Child
https://pediatrics.aappublications.org/content/99/5/e9/tab-figures-data	Young Child
https://link.springer.com/epdf/10.1007/BF02429059?sharing_token=dofU8hBOV8_P93n7O1lzuPe4RwlQNchNByi7wbcMAY7SJNpTMoKdbuWMb0kNV-avDrt3WgDuE5peTZ0l-r16HnW4VjiLI1_dPIPRjjqql7VAhusG_O8KOFVPVfiboHclrKtkHV7fvvB4aYEojDcMEw%3D%3D	Young Child
https://cibsr.stanford.edu/research/previous-studies/vcfs.html	Young Child
https://www.nature.com/articles/5200399.pdf	Young Child
https://link.springer.com/epdf/10.1007/s004390050786?sharing_token=pWoUCBmRkqa6Q59YdZNSM_e4RwlQNchNByi7wbcMAY7QLm8kJlDFIu_YekxIdSCmwY9wDE3oY47TMFGA5hiGyUvAMIYLgvUR4YoGkm3C1fTRIHU6AFPOg2ZxLC1cNGXtOsiXcj0NFi-RyPHQ8ovgow%3D%3D	Young Child
https://orangesocks.org/bijan-and-zach-twins-with-22q11-2-deletion-syndrome-or-digeorge-syndrome-and-autism/	Young Child
https://22qfamilyfoundation.org/what-22q/22q-overview	Young Child
https://22qfamilyfoundation.org/sites/default/files/gallery/Bailey.jpg	Young Child
https://22qfamilyfoundation.org/sites/default/files/gallery/Joseph.jpg	Young Child
https://22qfamilyfoundation.org/sites/default/files/gallery/Juan.jpg	Young Child
https://22qfamilyfoundation.org/sites/default/files/gallery/Julianna.jpg	Young Child
https://22qfamilyfoundation.org/sites/default/files/gallery/Luke.jpg	Young Child
https://22qfamilyfoundation.org/sites/default/files/gallery/Madison.jpg	Young Child
https://22qfamilyfoundation.org/sites/default/files/gallery/Ramona%20Mae.jpg	Young Child
https://www.gemssforschools.org/conditions/22q-deletion-velocardiofacial/meet-a-child	Young Child
https://www.gemssforschools.org/conditions/22q-deletion-velocardiofacial/meet-a-child	Young Child
https://www.nature.com/articles/gim20016	Young Child
https://www.ncbi.nlm.nih.gov/pmc/articles/PMC4900471/	Young Child
https://www.ncbi.nlm.nih.gov/pmc/articles/PMC4900471/	Young Child
https://journals.lww.com/md-journal/Fulltext/2011/01000/Chromosome_22q11_2_Deletion_Syndrome__DiGeorge.1.aspx	Young Child*
https://journals.lww.com/md-journal/Fulltext/2011/01000/Chromosome_22q11_2_Deletion_Syndrome__DiGeorge.1.aspx	Young Child*
https://onlinelibrary.wiley.com/doi/epdf/10.1002/ajmg.a.36711	Young Child
https://onlinelibrary.wiley.com/doi/epdf/10.1002/ajmg.a.36711	Young Child
https://onlinelibrary.wiley.com/doi/epdf/10.1002/ajmg.a.36711	Young Child
https://deepblue.lib.umich.edu/bitstream/handle/2027.42/34651/18_ftp.pdf?sequence=1&isAllowed=y	Young Child
https://deepblue.lib.umich.edu/bitstream/handle/2027.42/34651/18_ftp.pdf?sequence=1&isAllowed=y	Young Child
https://deepblue.lib.umich.edu/bitstream/handle/2027.42/34651/18_ftp.pdf?sequence=1&isAllowed=y	Young Child
https://www.karger.com/Article/Pdf/101772	Young Child
https://www.karger.com/Article/FullText/477598	Young Child
https://www.karger.com/Article/FullText/477598	Young Child
https://molecularcytogenetics.biomedcentral.com/articles/10.1186/1755-8166-1-18	Young Child
https://www.ncbi.nlm.nih.gov/pmc/articles/PMC4262098/	Young Child
https://www.ncbi.nlm.nih.gov/pmc/articles/PMC4262098/	Young Child
https://www.liebertpub.com/doi/pdf/10.1089/gte.1997.1.99	Young Child
https://onlinelibrary.wiley.com/doi/epdf/10.1002/%28SICI%291096-8628%2819961218%2966%3A3%3C250%3A%3AAID-AJMG2%3E3.0.CO%3B2-T	Young Child
https://link.springer.com/content/pdf/10.1007/s004310050762.pdf	Young Child
https://pediatrics.aappublications.org/content/pediatrics/89/5/915.full.pdf	Young Child
https://jmg.bmj.com/content/jmedgenet/34/10/798.full.pdf	Young Child
https://onlinelibrary.wiley.com/doi/full/10.1002/ajmg.a.31787	Young Child
https://onlinelibrary.wiley.com/doi/abs/10.1002/ajmg.a.38199	Young Child
https://onlinelibrary.wiley.com/doi/abs/10.1002/ajmg.a.38199	Young Child*
https://onlinelibrary.wiley.com/doi/abs/10.1002/ajmg.a.38199	Young Child*
https://onlinelibrary.wiley.com/doi/abs/10.1002/ajmg.a.38199	Young Child
https://onlinelibrary.wiley.com/doi/abs/10.1002/ajmg.a.38199	Young Child
https://onlinelibrary.wiley.com/doi/abs/10.1002/ajmg.a.38199	Young Child
https://onlinelibrary.wiley.com/doi/abs/10.1002/ajmg.a.38199	Young Child
https://onlinelibrary.wiley.com/doi/abs/10.1002/ajmg.a.38199	Young Child
https://onlinelibrary.wiley.com/doi/abs/10.1002/ajmg.a.38199	Young Child*
https://22qfamilyfoundation.org/living-with-22q/22q-stories/emma-3-years-old	Young Child
https://22qfamilyfoundation.org/living-with-22q/22q-stories/addison	Young Child
https://22qfamilyfoundation.org/living-with-22q/22q-stories/gabriel	Young Child
https://22qfamilyfoundation.org/living-with-22q/22q-stories/gaige	Young Child
https://22qfamilyfoundation.org/living-with-22q/22q-stories/piper	Young Child
https://22qfamilyfoundation.org/living-with-22q/22q-stories/dominic	Young Child
https://22qfamilyfoundation.org/living-with-22q/22q-stories/jadiel	Young Child
https://22qfamilyfoundation.org/living-with-22q/22q-stories/will-0	Young Child
https://research.nhgri.nih.gov/atlas/condition/22q11-2-deletion-syndrome	Young Child
https://research.nhgri.nih.gov/atlas/condition/22q11-2-deletion-syndrome	Young Child
https://research.nhgri.nih.gov/atlas/condition/22q11-2-deletion-syndrome	Young Child
https://research.nhgri.nih.gov/atlas/condition/22q11-2-deletion-syndrome	Young Child*
https://research.nhgri.nih.gov/atlas/condition/22q11-2-deletion-syndrome	Young Child
https://research.nhgri.nih.gov/atlas/condition/22q11-2-deletion-syndrome	Young Child
https://onlinelibrary.wiley.com/doi/abs/10.1002/ajmg.a.38199	Young Child
https://22qfamilyfoundation.org/living-with-22q/all-in-the-family/cohen-crooks	Young Child
https://22qfamilyfoundation.org/living-with-22q/all-in-the-family/autrey-family	Young Child
https://22qfamilyfoundation.org/living-with-22q/all-in-the-family/cooper-schummer	Young Child
https://22qfamilyfoundation.org/living-with-22q/all-in-the-family/axton	Young Child
https://22qfamilyfoundation.org/living-with-22q/all-in-the-family/elijah-boerner	Young Child
https://onlinelibrary.wiley.com/doi/full/10.1002/ajmg.a.37614	Young Child
https://www.22qties.org/22q-deletion	Young Child
https://www.22qties.org/immune-system	Young Child
https://www.22qties.org/communication-issues	Young Child
https://www.22qties.org/communication-issues	Young Child
https://www.youtube.com/watch?v=gvPAe5Qozrs	Young Child
https://22qfamilyfoundation.org/get-involved/22q-mini-awareness-pamphlets	Young Child
https://omaha.com/community/papillion/mission-22q-raising-support-awareness/article_ca6a1f25-a7f7-53ca-93d7-9e1b484328f8.html	Young Child
https://www.upstate.edu/22q/about-22q.php	Young Child
https://www.maxappeal.org.uk/connor	Young Child
https://www.maxappeal.org.uk/ivy	Young Child
https://jmg.bmj.com/content/jmedgenet/30/10/822.full.pdf	Young Child
https://journals.plos.org/plosone/article?id=10.1371/journal.pone.0054404	Young Child
https://journals.plos.org/plosone/article?id=10.1371/journal.pone.0054404	Young Child
https://journals.plos.org/plosone/article?id=10.1371/journal.pone.0054404	Young Child
https://onlinelibrary.wiley.com/doi/epdf/10.1002/ddrr.2	Young Child
https://onlinelibrary.wiley.com/doi/epdf/10.1002/ddrr.2	Young Child
https://www.childpsych.theclinics.com/article/S1056-4993(07)00033-8/fulltext	Young Child
https://www.childpsych.theclinics.com/article/S1056-4993(07)00033-8/fulltext	Young Child
http://cgmj.cgu.edu.tw/2708/270804.pdf	Young Child
https://pediatrics.aappublications.org/content/99/5/e9/tab-figures-data	Young Child
https://pediatrics.aappublications.org/content/99/5/e9/tab-figures-data	Young Child
https://pediatrics.aappublications.org/content/99/5/e9/tab-figures-data	Young Child
https://link.springer.com/content/pdf/10.1007/BF02429059.pdf	Young Child
https://link.springer.com/content/pdf/10.1007/BF02429059.pdf	Young Child
https://link.springer.com/content/pdf/10.1007/BF02429059.pdf	Young Child
https://link.springer.com/content/pdf/10.1007/BF02429059.pdf	Young Child
https://www.nature.com/articles/5200399.pdf	Young Child
https://www.ncbi.nlm.nih.gov/pmc/articles/PMC3232571/	Young Child
https://www.dermatologyadvisor.com/home/decision-support-in-medicine/dermatology/digeorge-syndrome-deletion-22q11-2-velo-cardio-facial-syndrome-thymic-hypoplasia-catch-22/	Young Child
https://22qfamilyfoundation.org/living-with-22q/all-in-the-family/lefler-family	Young Child
https://22qfamilyfoundation.org/sites/default/files/gallery/Abby.jpg	Young Child
https://www.thelancet.com/journals/lancet/article/PIIS0140-6736(07)61601-8/fulltext	Young Child
https://22qfamilyfoundation.org/living-with-22q/22q-stories	Young Child
https://22qfamilyfoundation.org/living-with-22q/22q-stories	Young Child
https://22qfamilyfoundation.org/living-with-22q/22q-stories/austin	Young Child
https://22qfamilyfoundation.org/living-with-22q/22q-stories/abigail-elizabeth	Young Child
https://22qfamilyfoundation.org/living-with-22q/22q-stories/ian-0	Young Child
https://22qfamilyfoundation.org/living-with-22q/22q-stories/isabella	Young Child
https://22qfamilyfoundation.org/living-with-22q/22q-stories/	Young Child
https://www.gemssforschools.org/conditions/22q/default	Young Child
https://www.fdna.com/blog/izzys-journey-22q-chd/	Young Child
https://www.nature.com/articles/gim20016	Young Child
https://www.nature.com/articles/gim20016	Young Child
https://www.ncbi.nlm.nih.gov/pmc/articles/PMC4900471/	Young Child
https://www.ncbi.nlm.nih.gov/pmc/articles/PMC4900471/	Young Child
https://www.ncbi.nlm.nih.gov/pmc/articles/PMC4900471/	Young Child
https://onlinelibrary.wiley.com/doi/epdf/10.1002/ajmg.a.36711	Young Child
https://onlinelibrary.wiley.com/doi/epdf/10.1002/ajmg.a.36711	Young Child
https://deepblue.lib.umich.edu/bitstream/handle/2027.42/34651/18_ftp.pdf?sequence=1&isAllowed=y	Young Child
https://www.karger.com/Article/Pdf/101772	Young Child
https://www.ncbi.nlm.nih.gov/pmc/articles/PMC4262098/	Young Child
https://www.ncbi.nlm.nih.gov/pmc/articles/PMC4262098/	Young Child
https://onlinelibrary.wiley.com/doi/full/10.1002/ajmg.a.30756	Young Child
https://onlinelibrary.wiley.com/doi/full/10.1002/ajmg.a.30756	Young Child
https://onlinelibrary.wiley.com/doi/full/10.1002/ajmg.a.30756	Young Child
https://onlinelibrary.wiley.com/doi/full/10.1002/ajmg.a.30756	Young Child
https://jmg.bmj.com/content/42/11/871.long	Young Child
https://jmg.bmj.com/content/42/11/871.long	Young Child
https://jmg.bmj.com/content/42/11/871.long	Young Child
https://onlinelibrary.wiley.com/doi/epdf/10.1002/%28SICI%291096-8628%2819961218%2966%3A3%3C250%3A%3AAID-AJMG2%3E3.0.CO%3B2-T	Young Child
http://www.samj.org.za/index.php/samj/article/view/11003/7438	Young Child
https://onlinelibrary.wiley.com/doi/epdf/10.1002/ajmg.1320530314	Young Child
https://link.springer.com/content/pdf/10.1007/s004310050762.pdf	Young Child
https://pediatrics.aappublications.org/content/pediatrics/89/5/915.full.pdf	Young Child
https://www.sciencedirect.com/science/article/pii/S174868150800315X?via%3Dihub	Young Child
https://jmg.bmj.com/content/jmedgenet/34/10/798.full.pdf	Young Child
https://link.springer.com/content/pdf/10.1007/s00702-007-0766-9.pdf	Young Child
https://link.springer.com/content/pdf/10.1007/s00702-007-0766-9.pdf	Young Child
https://link.springer.com/article/10.1007%2Fs00106-003-0954-3	Young Child*
https://onlinelibrary.wiley.com/doi/full/10.1002/ajmg.a.31787	Young Child
https://onlinelibrary.wiley.com/doi/abs/10.1002/ajmg.a.38199	Young Child
https://onlinelibrary.wiley.com/doi/abs/10.1002/ajmg.a.38199	Young Child
https://onlinelibrary.wiley.com/doi/abs/10.1002/ajmg.a.38199	Young Child
https://onlinelibrary.wiley.com/doi/abs/10.1002/ajmg.a.38199	Young Child
https://onlinelibrary.wiley.com/doi/abs/10.1002/ajmg.a.38199	Young Child
https://onlinelibrary.wiley.com/doi/abs/10.1002/ajmg.a.38199	Young Child
https://onlinelibrary.wiley.com/doi/abs/10.1002/ajmg.a.38199	Young Child
https://onlinelibrary.wiley.com/doi/abs/10.1002/ajmg.a.38199	Young Child
https://onlinelibrary.wiley.com/doi/abs/10.1002/ajmg.a.38199	Young Child
https://onlinelibrary.wiley.com/doi/abs/10.1002/ajmg.a.38199	Young Child
https://onlinelibrary.wiley.com/doi/abs/10.1002/ajmg.a.38199	Young Child
https://onlinelibrary.wiley.com/doi/abs/10.1002/ajmg.a.38199	Young Child
https://onlinelibrary.wiley.com/doi/abs/10.1002/ajmg.a.38199	Young Child
https://onlinelibrary.wiley.com/doi/abs/10.1002/ajmg.a.38199	Young Child
https://onlinelibrary.wiley.com/doi/abs/10.1002/ajmg.a.38199	Young Child
https://onlinelibrary.wiley.com/doi/abs/10.1002/ajmg.a.38199	Young Child
https://onlinelibrary.wiley.com/doi/abs/10.1002/ajmg.a.38199	Young Child
https://research.nhgri.nih.gov/atlas/condition/22q11-2-deletion-syndrome	Young Child
https://research.nhgri.nih.gov/atlas/condition/22q11-2-deletion-syndrome	Young Child
https://research.nhgri.nih.gov/atlas/condition/22q11-2-deletion-syndrome	Young Child
https://research.nhgri.nih.gov/atlas/condition/22q11-2-deletion-syndrome	Young Child
https://22qfamilyfoundation.org/living-with-22q/22q-stories/jerrell	Young Child
https://22qfamilyfoundation.org/living-with-22q/22q-stories/kirsten	Young Child
https://22qfamilyfoundation.org/living-with-22q/22q-stories/alexaly	Young Child
https://22qfamilyfoundation.org/living-with-22q/22q-stories/christian	Young Child
https://22qfamilyfoundation.org/living-with-22q/22q-stories/braeden-%E2%80%93-9-years-old	Young Child
https://22qfamilyfoundation.org/living-with-22q/22q-stories/ohia-%E2%80%93-9-years-old	Young Child
https://22qfamilyfoundation.org/living-with-22q/22q-stories/mason-5-years-old	Young Child
https://www.indianpediatrics.net/dec2005/dec-1236-1239.htm	Young Child
https://22qfamilyfoundation.org/living-with-22q/all-in-the-family/meet-thompsons	Young Child
https://22qfamilyfoundation.org/living-with-22q/all-in-the-family/meet-alex	Young Child
https://22qfamilyfoundation.org/living-with-22q/all-in-the-family/hogans	Young Child
https://22qfamilyfoundation.org/living-with-22q/all-in-the-family/olsons	Young Child
https://22qfamilyfoundation.org/living-with-22q/all-in-the-family/keir-family	Young Child
https://22q.org/resources/for-families/	Young Child
https://22q.org/resources/for-families/medical-clinics-usa/	Young Child
https://22q.org/resources/for-families/covid-19-resources/	Young Child
https://22q.org/resources/for-families/spanish-resources/	Young Child
https://www.nicklauschildrens.org/conditions/chromosome-22q11-2-deletion	Young Child
https://positiveexposure.org/gallery/#	Young Child
https://positiveexposure.org/gallery/#	Young Child
https://positiveexposure.org/gallery/#	Young Child
https://positiveexposure.org/gallery/#	Young Child
https://positiveexposure.org/gallery/#	Young Child
https://positiveexposure.org/gallery/#	Young Child
https://positiveexposure.org/gallery/#	Young Child
https://positiveexposure.org/gallery/#	Young Child
https://positiveexposure.org/gallery/#	Young Child
https://positiveexposure.org/gallery/#	Young Child
https://positiveexposure.org/gallery/#	Young Child
https://positiveexposure.org/gallery/#	Young Child
https://ars.els-cdn.com/content/image/1-s2.0-S2211816017300030-fx1.jpg	Young Child
https://onlinelibrary.wiley.com/doi/abs/10.1111/j.1651-2227.2008.00858.x	Young Child
https://onlinelibrary.wiley.com/doi/abs/10.1111/j.1651-2227.2008.00858.x	Young Child
https://www.sciencedirect.com/science/article/pii/S0165587698000676#FIG1	Young Child
https://www.sciencedirect.com/science/article/pii/S0165587698000676#FIG1	Young Child
https://journals.healio.com/doi/10.3928/0191-3913-19870901-16	Young Child
https://www.researchgate.net/publication/295868979_VCF-LIMB/figures?lo=1	Young Child
https://www.researchgate.net/publication/295868979_VCF-LIMB/figures?lo=1	Young Child
missing link	Young Child
https://health.ucdavis.edu/mindinstitute/research/22q11/Publications/Simon_Chapter.pdf	Young Child
https://health.ucdavis.edu/mindinstitute/research/22q11/Publications/Simon_Chapter.pdf	Young Child
https://casereports.bmj.com/content/casereports/2018/bcr-2018-225765.full.pdf	Young Child
https://link.springer.com/content/pdf/10.1007%2F978-3-319-98414-8.pdf	Young Child*
https://link.springer.com/content/pdf/10.1007%2F978-3-319-98414-8.pdf	Young Child
https://www.chop.edu/stories/22q-deletion-syndrome-amirahs-story	Young Child
https://www.youtube.com/watch?v=9d6amvBrPag	Young Child
https://www.rarechromo.org/media/information/Chromosome%2022/22q11.2%20deletion%20syndrome%20(Velo-Cardio-Facial%20Syndrome)%20FTNP.pdf	Young Child*
https://onlinelibrary.wiley.com/doi/full/10.1002/ajmg.a.30069	Young Child
https://onlinelibrary.wiley.com/doi/full/10.1002/ajmg.a.30069	Young Child
https://onlinelibrary.wiley.com/doi/full/10.1002/ajmg.a.30069	Young Child
https://www.22q11sa.org.za/family-stories/	Young Child
https://www.22q11sa.org.za/family-stories/	Young Child
https://www.22q11sa.org.za/family-stories/	Young Child
https://www.22q11sa.org.za/family-stories/	Young Child
https://www.22q11sa.org.za/family-stories/	Young Child
https://www.22q11sa.org.za/family-stories/	Young Child
https://patientworthy.com/tag/digeorge-syndrome/	Young Child
https://www.plasticsurgery.theclinics.com/article/S0094-1298(13)00156-9/fulltext	Young Child*
https://22q.org/hunter/	Young Child
https://22q.org/jackson/	Young Child
https://22q.org/enjelickiagh-rebekiagh/	Young Child
https://22q.org/owen/	Young Child
https://22q.org/chase/	Young Child
https://22q.org/noah/	Young Child
https://22q.org/mckenna-grace/	Young Child
https://22q.org/amirah/	Young Child
https://22q.org/cassie-lira/	Young Child
https://22q.org/zane/	Young Child
https://22q.org/teagan/	Young Child
https://22q.org/lee/	Young Child
https://22q.org/amelia/	Young Child
https://www.facebook.com/22q11europeancongress/photos/a.1083819174969300/5832084996809337/?type=3&theater	Young Child
https://www.22qties.org/living-with-22q	Young Child
https://22qties.org/22q-deletion	Young Child
https://www.karger.com/Article/FullText/477598	Young Child
https://onlinelibrary.wiley.com/doi/full/10.1002/ajmg.a.37614	Young Child
https://www.maxappeal.org.uk/the-henderson-family	Adolescent
https://www.maxappeal.org.uk/paddy	Adolescent
https://www.cmaj.ca/content/178/4/391.full	Adolescent*
https://jmg.bmj.com/content/jmedgenet/30/10/822.full.pdf	Adolescent
https://content.iospress.com/articles/translational-science-of-rare-diseases/trd019	Adolescent
https://link.springer.com/epdf/10.1007/BF01957496?sharing_token=E7BsAXTHaD7fFKyAXagLgfe4RwlQNchNByi7wbcMAY7_tMYGfvjIi__hXsbwJX2jgl5HQxOH1YEHIOKqa7dUZNDbmlD8jda_OrrmnhuUkcI90k3Yq1x1dV3KPmUywCaxzku9UXZ_1mjYJNMn4ALJhg%3D%3D	Adolescent
https://link.springer.com/epdf/10.1007/BF01957496?sharing_token=E7BsAXTHaD7fFKyAXagLgfe4RwlQNchNByi7wbcMAY7_tMYGfvjIi__hXsbwJX2jgl5HQxOH1YEHIOKqa7dUZNDbmlD8jda_OrrmnhuUkcI90k3Yq1x1dV3KPmUywCaxzku9UXZ_1mjYJNMn4ALJhg%3D%3D	Adolescent
https://journals.plos.org/plosone/article?id=10.1371/journal.pone.0054404	Adolescent
http://odlarmed.com/?p=2622	Adolescent
https://22qfamilyfoundation.org/living-with-22q/22q-stories/lauren-%E2%80%93-16-years-old	Adolescent
https://22qfamilyfoundation.org/living-with-22q/22q-stories/	Adolescent
https://22qfamilyfoundation.org/living-with-22q/22q-stories/monica	Adolescent
https://22qfamilyfoundation.org/living-with-22q/22q-stories/thomas	Adolescent
https://www.nature.com/articles/gim20016	Adolescent
https://www.ncbi.nlm.nih.gov/pmc/articles/PMC4900471/	Adolescent*
https://onlinelibrary.wiley.com/doi/epdf/10.1002/ajmg.a.36711	Adolescent
https://deepblue.lib.umich.edu/bitstream/handle/2027.42/34651/18_ftp.pdf?sequence=1&isAllowed=y	Adolescent
https://deepblue.lib.umich.edu/bitstream/handle/2027.42/34651/18_ftp.pdf?sequence=1&isAllowed=y	Adolescent
https://www.karger.com/Article/Pdf/101772	Adolescent
https://www.ncbi.nlm.nih.gov/pmc/articles/PMC4262098/	Adolescent
https://www.ncbi.nlm.nih.gov/pmc/articles/PMC4262098/	Adolescent
https://www.ncbi.nlm.nih.gov/pmc/articles/PMC4262098/	Adolescent
https://onlinelibrary.wiley.com/doi/full/10.1002/ajmg.a.32378	Adolescent*
https://reader.elsevier.com/reader/sd/pii/S0022347697800856?token=10CF6911771259CE91C67D0B7A72F99EAF8D9B6B865B3C64571F5B4B619A4FBB385C6BC646885247F8A4C354604F7203	Adolescent
https://reader.elsevier.com/reader/sd/pii/S0022347697800856?token=10CF6911771259CE91C67D0B7A72F99EAF8D9B6B865B3C64571F5B4B619A4FBB385C6BC646885247F8A4C354604F7203	Adolescent
https://onlinelibrary.wiley.com/doi/abs/10.1002/ajmg.a.38199	Adolescent
https://onlinelibrary.wiley.com/doi/abs/10.1002/ajmg.a.38199	Adolescent
https://onlinelibrary.wiley.com/doi/abs/10.1002/ajmg.a.38199	Adolescent
https://onlinelibrary.wiley.com/doi/abs/10.1002/ajmg.a.38199	Adolescent
https://onlinelibrary.wiley.com/doi/abs/10.1002/ajmg.a.38199	Adolescent
https://onlinelibrary.wiley.com/doi/abs/10.1002/ajmg.a.38199	Adolescent
https://onlinelibrary.wiley.com/doi/abs/10.1002/ajmg.a.38199	Adolescent
https://onlinelibrary.wiley.com/doi/abs/10.1002/ajmg.a.38199	Adolescent
https://onlinelibrary.wiley.com/doi/abs/10.1002/ajmg.a.38199	Adolescent
https://onlinelibrary.wiley.com/doi/abs/10.1002/ajmg.a.38199	Adolescent
https://onlinelibrary.wiley.com/doi/abs/10.1002/ajmg.a.38199	Adolescent*
https://onlinelibrary.wiley.com/doi/abs/10.1002/ajmg.a.38199	Adolescent
https://onlinelibrary.wiley.com/doi/abs/10.1002/ajmg.a.38199	Adolescent
https://onlinelibrary.wiley.com/doi/abs/10.1002/ajmg.a.38199	Adolescent
https://research.nhgri.nih.gov/atlas/condition/22q11-2-deletion-syndrome	Adolescent
https://research.nhgri.nih.gov/atlas/condition/22q11-2-deletion-syndrome	Adolescent
https://research.nhgri.nih.gov/atlas/condition/22q11-2-deletion-syndrome	Adolescent*
https://research.nhgri.nih.gov/atlas/condition/22q11-2-deletion-syndrome	Adolescent
https://research.nhgri.nih.gov/atlas/condition/22q11-2-deletion-syndrome	Adolescent
https://research.nhgri.nih.gov/atlas/condition/22q11-2-deletion-syndrome	Adolescent*
https://research.nhgri.nih.gov/atlas/condition/22q11-2-deletion-syndrome	Adolescent
https://research.nhgri.nih.gov/atlas/condition/22q11-2-deletion-syndrome	Adolescent*
https://research.nhgri.nih.gov/atlas/condition/22q11-2-deletion-syndrome	Adolescent*
https://onlinelibrary.wiley.com/doi/abs/10.1002/ajmg.a.38199	Adolescent
https://onlinelibrary.wiley.com/doi/abs/10.1002/ajmg.a.38199	Adolescent
https://22qfamilyfoundation.org/living-with-22q/22q-stories/kirsten-13-years-old	Adolescent
https://22qfamilyfoundation.org/living-with-22q/22q-stories/jordyn-14-years-old	Adolescent
https://craniofacial.org/en/content/velocardiofacial-syndrome-vcfs	Adolescent
https://22qfamilyfoundation.org/living-with-22q/22q-stories/levi-18-years-old	Adolescent
https://22qfamilyfoundation.org/living-with-22q/all-in-the-family/hagan-family	Adolescent
https://www.ncbi.nlm.nih.gov/pmc/articles/PMC4900471/	Adolescent
https://onlinelibrary.wiley.com/doi/epdf/10.1002/ajmg.a.36711	Adolescent
https://onlinelibrary.wiley.com/doi/full/10.1002/ajmg.1178	Adolescent
https://www.thieme-connect.com/products/ejournals/pdf/10.1055/s-2005-915566.pdf	Adolescent
https://link.springer.com/content/pdf/10.1007/s001080170110.pdf	Adolescent*
https://onlinelibrary.wiley.com/doi/abs/10.1002/ajmg.a.38199	Adolescent
https://onlinelibrary.wiley.com/doi/abs/10.1002/ajmg.a.38199	Adolescent
https://onlinelibrary.wiley.com/doi/abs/10.1002/ajmg.a.38199	Adolescent
https://onlinelibrary.wiley.com/doi/abs/10.1002/ajmg.a.38199	Adolescent
https://22qfamilyfoundation.org/living-with-22q/22q-stories/jeff	Adolescent
https://22qfamilyfoundation.org/living-with-22q/22q-stories/laura-0	Adolescent
https://22qfamilyfoundation.org/living-with-22q/all-in-the-family/gassman-family	Adolescent
https://22qfamilyfoundation.org/living-with-22q/all-in-the-family/nordmeyer-family	Adolescent
https://22qfamilyfoundation.org/living-with-22q/all-in-the-family/coates-family	Adolescent
https://22qfamilyfoundation.org/living-with-22q/all-in-the-family/mcclellan-family	Adolescent
https://22q.org/resources/for-families/book-lists/	Adolescent
https://positiveexposure.org/gallery/#	Adolescent
https://positiveexposure.org/gallery/#	Adolescent
https://positiveexposure.org/gallery/#	Adolescent
https://positiveexposure.org/gallery/#	Adolescent
https://positiveexposure.org/gallery/#	Adolescent
https://positiveexposure.org/gallery/#	Adolescent
https://positiveexposure.org/gallery/#	Adolescent
https://positiveexposure.org/gallery/#	Adolescent
https://positiveexposure.org/gallery/#	Adolescent
https://positiveexposure.org/gallery/#	Adolescent
https://positiveexposure.org/gallery/#	Adolescent
https://onlinelibrary.wiley.com/doi/abs/10.1111/j.1651-2227.2008.00858.x	Adolescent
https://www.cambridge.org/core/books/secondary-schizophrenia/velocardiofacial-syndrome-chromosome-22q112-deletion-syndrome-as-a-model-of-schizophrenia/810E4A055C09ACE2B140949477A1A743	Adolescent
https://www.oto.theclinics.com/action/showPdf?pii=S0030-6665%2805%2970278-4	Adolescent
https://www.oto.theclinics.com/action/showPdf?pii=S0030-6665%2805%2970278-4	Adolescent
https://pdfs.semanticscholar.org/7e7d/675560b33a8440ba63547b8f9aab0b032389.pdf?_ga=2.213826388.1192586362.1622154952-926974870.1599589335	Adolescent
https://pdfs.semanticscholar.org/7e7d/675560b33a8440ba63547b8f9aab0b032389.pdf?_ga=2.213826388.1192586362.1622154952-926974870.1599589335	Adolescent
https://health.ucdavis.edu/mindinstitute/research/22q11/Publications/Simon_Chapter.pdf	Adolescent
https://fundrazr.com/717cO5?ref=ab_8lRvPWBAnuE8lRvPWBAnuE	Adolescent
https://www.youtube.com/watch?v=9d6amvBrPag	Adolescent
https://www.youtube.com/watch?v=9d6amvBrPag	Adolescent
https://www.aaceclinicalcasereports.com/article/S2376-0605(20)30464-8/pdf	Adolescent
https://www.facebook.com/pg/Shalleys-Life-with-Digeorge-Syndrome-246632545394471/posts/	Adolescent
https://www.22q11sa.org.za/family-stories/	Adolescent
https://www.22q11sa.org.za/family-stories/	Adolescent
https://www.researchgate.net/publication/51487111_Case_Report_Two_Patients_with_Partial_DiGeorge_Syndrome_Presenting_with_Attention_Disorder_and_Learning_Difficulties/figures?lo=1	Adolescent*
https://www.researchgate.net/publication/51487111_Case_Report_Two_Patients_with_Partial_DiGeorge_Syndrome_Presenting_with_Attention_Disorder_and_Learning_Difficulties/figures?lo=1	Adolescent
https://link.springer.com/article/10.1007/s00112-006-1322-7	Adolescent
https://22q.org/kaymon/	Adolescent
https://22q.org/aidan/	Adolescent
https://22q.org/andy/#	Adolescent
https://22q.org/kahlia/	Adolescent
https://22q.org/shelby/	Adolescent
https://22q.org/leah-ryan/	Adolescent
https://22q.org/bernando/	Adolescent
https://onlinelibrary.wiley.com/doi/full/10.1002/ajmg.a.37614	Adolescent
https://22qfamilyfoundation.org/living-with-22q/22q-stories/evan-12-years-old	Adolescent
hA1092:E1181ttps://positiveexposure.org/gallery/#	Young Adult
https://www.youtube.com/watch?v=rR2W4eWY8K8	Young Adult
https://billingsgazette.com/news/local/group-hopes-to-bring-awareness-to-chromosomal-syndrome-during-sunday-zoo-gathering/article_9d3a32c1-d8bf-56bb-8053-e01968e4da12.html	Young Adult
https://www.maxappeal.org.uk/leah	Young Adult
https://www.ncbi.nlm.nih.gov/pmc/articles/PMC4262098/	Young Adult
https://www.cmaj.ca/content/178/4/391.full	Young Adult
https://jmg.bmj.com/content/jmedgenet/30/10/822.full.pdf	Young Adult
https://www.sciencedirect.com/science/article/pii/S0140673603146326?via%3Dihub	Young Adult
https://jnnp.bmj.com/content/73/5/600	Young Adult
https://www.nature.com/articles/gim200112	Young Adult
https://www.nature.com/articles/gim200875	Young Adult
https://22qfamilyfoundation.org/sites/default/files/gallery/Phillip.jpg	Young Adult
https://22qfamilyfoundation.org/living-with-22q/22q-stories/michelle-leigh-padilla	Young Adult
https://22qfamilyfoundation.org/living-with-22q/22q-stories/colleen	Young Adult
https://casereports.bmj.com/content/2015/bcr-2014-203737.full	Young Adult
https://www.nature.com/articles/gim20016	Young Adult
https://www.sciencedirect.com/science/article/pii/S0167527307018967?via%3Dihub	Young Adult
https://www.sciencedirect.com/science/article/pii/S0167527307018967?via%3Dihub	Young Adult*
https://www.ncbi.nlm.nih.gov/pmc/articles/PMC4900471/	Young Adult*
https://www.ncbi.nlm.nih.gov/pmc/articles/PMC4900471/	Young Adult*
https://onlinelibrary.wiley.com/doi/epdf/10.1002/ajmg.a.36711	Young Adult
https://onlinelibrary.wiley.com/doi/epdf/10.1002/ajmg.a.36711	Young Adult
https://onlinelibrary.wiley.com/doi/epdf/10.1002/ajmg.a.36711	Young Adult
https://link.springer.com/epdf/10.1007/s004310000647?sharing_token=VQ16FX0fQ7vXZG4nADhmN_e4RwlQNchNByi7wbcMAY7LoTVv_z9UdxM5GIcfnnh-LUI6PZxh7cmxFUivsIexK-F02CxVDeczp8V99heCqvDEJeeLc4lV1XU4n69CcJ0nW89TerFcmsIalgkaFptqxw%3D%3D	Young Adult
https://link.springer.com/epdf/10.1007/s004310000647?sharing_token=VQ16FX0fQ7vXZG4nADhmN_e4RwlQNchNByi7wbcMAY7LoTVv_z9UdxM5GIcfnnh-LUI6PZxh7cmxFUivsIexK-F02CxVDeczp8V99heCqvDEJeeLc4lV1XU4n69CcJ0nW89TerFcmsIalgkaFptqxw%3D%3D	Young Adult
https://deepblue.lib.umich.edu/bitstream/handle/2027.42/34651/18_ftp.pdf?sequence=1&isAllowed=y	Young Adult
https://bmcmedgenet.biomedcentral.com/articles/10.1186/1471-2350-13-122	Young Adult*
https://www.ncbi.nlm.nih.gov/pmc/articles/PMC4262098/	Young Adult
https://onlinelibrary.wiley.com/doi/full/10.1002/ajmg.a.30756	Young Adult
https://onlinelibrary.wiley.com/doi/epdf/10.1002/%28SICI%291096-8628%2819961218%2966%3A3%3C250%3A%3AAID-AJMG2%3E3.0.CO%3B2-T	Young Adult
https://onlinelibrary.wiley.com/doi/epdf/10.1002/ajmg.1320530314	Young Adult
https://onlinelibrary.wiley.com/doi/epdf/10.1002/ajmg.1320530314	Young Adult
https://onlinelibrary.wiley.com/doi/full/10.1002/ajmg.a.36083	Young Adult
https://onlinelibrary.wiley.com/doi/full/10.1002/ajmg.1178	Young Adult
https://www.thieme-connect.com/products/ejournals/pdf/10.1055/s-2005-915566.pdf	Young Adult
https://www.ncbi.nlm.nih.gov/pmc/articles/PMC1761663/	Young Adult*
https://jmg.bmj.com/content/jmedgenet/34/10/798.full.pdf	Young Adult
https://link.springer.com/content/pdf/10.1007/s00115-001-1223-x.pdf	Young Adult
https://onlinelibrary.wiley.com/doi/full/10.1002/ajmg.a.30756	Young Adult
https://onlinelibrary.wiley.com/doi/abs/10.1002/ajmg.a.38199	Young Adult
https://onlinelibrary.wiley.com/doi/abs/10.1002/ajmg.a.38199	Young Adult
https://onlinelibrary.wiley.com/doi/abs/10.1002/ajmg.a.38199	Young Adult*
https://onlinelibrary.wiley.com/doi/abs/10.1002/ajmg.a.38199	Young Adult
https://onlinelibrary.wiley.com/doi/abs/10.1002/ajmg.a.38199	Young Adult
https://onlinelibrary.wiley.com/doi/abs/10.1002/ajmg.a.38199	Young Adult
https://onlinelibrary.wiley.com/doi/abs/10.1002/ajmg.a.38199	Young Adult
https://onlinelibrary.wiley.com/doi/abs/10.1002/ajmg.a.38199	Young Adult
https://onlinelibrary.wiley.com/doi/abs/10.1002/ajmg.a.38199	Young Adult
https://onlinelibrary.wiley.com/doi/abs/10.1002/ajmg.a.38199	Young Adult
https://onlinelibrary.wiley.com/doi/abs/10.1002/ajmg.a.38199	Young Adult
https://onlinelibrary.wiley.com/doi/abs/10.1002/ajmg.a.38199	Young Adult
https://onlinelibrary.wiley.com/doi/abs/10.1002/ajmg.a.38199	Young Adult
https://onlinelibrary.wiley.com/doi/abs/10.1002/ajmg.a.38199	Young Adult*
https://onlinelibrary.wiley.com/doi/abs/10.1002/ajmg.a.38199	Young Adult*
https://onlinelibrary.wiley.com/doi/abs/10.1002/ajmg.a.38199	Young Adult
https://onlinelibrary.wiley.com/doi/abs/10.1002/ajmg.a.38199	Young Adult
https://onlinelibrary.wiley.com/doi/abs/10.1002/ajmg.a.38199	Young Adult*
https://onlinelibrary.wiley.com/doi/abs/10.1002/ajmg.a.38199	Young Adult
https://onlinelibrary.wiley.com/doi/abs/10.1002/ajmg.a.38199	Young Adult
https://research.nhgri.nih.gov/atlas/condition/22q11-2-deletion-syndrome	Young Adult
https://22qfamilyfoundation.org/living-with-22q/22q-stories/will	Young Adult
https://22qfamilyfoundation.org/living-with-22q/22q-stories/jd	Young Adult
https://22qfamilyfoundation.org/living-with-22q/22q-stories/tessa	Young Adult
https://22qfamilyfoundation.org/living-with-22q/all-in-the-family/michelle-herm	Young Adult
https://22qfamilyfoundation.org/living-with-22q/all-in-the-family/gracie-chavez	Young Adult
https://22qfamilyfoundation.org/living-with-22q/all-in-the-family/jackson-drake	Young Adult
https://22qfamilyfoundation.org/living-with-22q/all-in-the-family/drew-yost	Young Adult
https://22qfamilyfoundation.org/living-with-22q/all-in-the-family/brett-pevey	Young Adult
https://www.bloglovin.com/@christylabat/my-life-experience	Young Adult
https://22qfamilyfoundation.org/living-with-22q/all-in-the-family/hannah-schilling	Young Adult
https://22qfamilyfoundation.org/living-with-22q/all-in-the-family/nadia-zomorodian	Young Adult
https://22qfamilyfoundation.org/living-with-22q/all-in-the-family/ripsam-family	Young Adult
https://www.youtube.com/watch?v=TtsPtu-AzJ8	Young Adult
https://www.sciencedirect.com/science/article/pii/S0735109704022491	Young Adult
https://reader.elsevier.com/reader/sd/pii/B9780123838346000525?token=EE268800F619846455FE329D6C626FA2752DD6FD08E8E2F3170B177626DCEAF0D31EF99EC1622C66BEBB5913E02BA810&originRegion=us-east-1&originCreation=20210527185838	Young Adult
https://22qfamilyfoundation.org/news/11/20/2018/why-should-you-consider-internship-after-college	Young Adult
https://childrensresearchnetwork.org/knowledge/resources/empowering-yougn-women-with-the-rare-genetic-disorder-22q11-2-deletion-syndrome-to-share-their-lived-experience-and-mental-health-support-needs	Young Adult
https://childrensresearchnetwork.org/knowledge/resources/empowering-yougn-women-with-the-rare-genetic-disorder-22q11-2-deletion-syndrome-to-share-their-lived-experience-and-mental-health-support-needs	Young Adult
https://answers.childrenshospital.org/joey-bach/	Young Adult*
https://www.slideshare.net/elutaf/microdeletii-cluj-1714450	Young Adult
https://www.wbtv.com/story/36776287/unique-mollyskids-disabled-young-adults-in-their-30s/	Young Adult
https://health.ucdavis.edu/mindinstitute/research/22q11/Publications/Simon_Chapter.pdf	Young Adult
https://www.22q11ireland.org/22q-young-experts-by-experience-panel-yeep-about-amy/	Young Adult
https://pubmed.ncbi.nlm.nih.gov/15472168/	Young Adult
https://www.chegg.com/flashcards/genetic-disorders-4cf61f7f-cd99-4f0d-8878-d91cff4babca/deck	Young Adult
https://www.eastidahonews.com/2019/08/man-accused-of-killing-girlfriend-does-not-understand-what-is-happening-according-to-documents/	Young Adult
https://www.turnto23.com/news/local-news/taft-college-transitions-young-adults-with-disabilities-to-independence	Young Adult
https://onlinelibrary.wiley.com/doi/full/10.1002/ajmg.a.30069	Young Adult
https://onlinelibrary.wiley.com/doi/full/10.1002/ajmg.a.30069	Young Adult
https://www.22q11sa.org.za/family-stories/	Young Adult
https://knowinsiders.com/22q112-deletion-syndrome-symptoms-causes-diagnosis-treatment-28596.html	Young Adult
https://22q.org/christine/	Young Adult
https://22q.org/jordan/	Young Adult
https://22q.org/aine-ciaran/	Young Adult
https://22q.org/amy-rogers/	Young Adult
https://22q.org/jonathan-christopher-adams/	Young Adult
https://22q.org/katie/	Young Adult
https://22q.org/maddy/	Young Adult
https://22q.org/jeff-stalker/	Young Adult
https://www.facebook.com/22q11europeancongress/photos/a.1083819174969300/4896784627006050/?type=3&theater	Young Adult
https://www.maxappeal.org.uk/brian	Older Adult*
https://www.nature.com/articles/gim200875	Older Adult
https://casereports.bmj.com/content/2015/bcr-2014-208903	Older Adult
https://www.denverpost.com/2007/12/25/aurora-mans-survival-mystifying/	Older Adult
https://www.nature.com/articles/gim20016	Older Adult
https://www.nature.com/articles/gim20016	Older Adult
https://www.nature.com/articles/gim20016	Older Adult
https://www.nature.com/articles/gim20016	Older Adult
https://www.sciencedirect.com/science/article/pii/S0167527307018967?via%3Dihub	Older Adult*
https://www.sciencedirect.com/science/article/pii/S0167527307018967?via%3Dihub	Older Adult
https://www.ncbi.nlm.nih.gov/pmc/articles/PMC4900471/	Older Adult*
https://www.ncbi.nlm.nih.gov/pmc/articles/PMC4900471/	Older Adult*
https://www.cambridge.org/core/services/aop-cambridge-core/content/view/42BF7CE56E8D27B9313741AB4A17EB55/S000712500014958Xa.pdf/chromosome_22qll_deletions.pdf	Older Adult*
https://www.nature.com/articles/gim20014	Older Adult
http://www.tijdschriftvoorpsychiatrie.nl/assets/articles/articles_2910pdf.pdf	Older Adult
https://casereports.bmj.com/content/2018/bcr-2017-224108.long	Older Adult*
https://casereports.bmj.com/content/2018/bcr-2017-223751.long	Older Adult
https://link.springer.com/content/pdf/10.1007/s00702-007-0766-9.pdf	Older Adult
https://onlinelibrary.wiley.com/doi/full/10.1002/ajmg.a.30756	Older Adult
https://onlinelibrary.wiley.com/doi/full/10.1002/ajmg.a.30756	Older Adult
https://onlinelibrary.wiley.com/doi/full/10.1002/ajmg.a.30756	Older Adult
https://jmg.bmj.com/content/jmedgenet/34/10/798.full.pdf	Older Adult
http://www.njmonline.nl/getpdf.php?id=769	Older Adult
https://onlinelibrary.wiley.com/doi/abs/10.1002/ajmg.a.38199	Older Adult*
https://onlinelibrary.wiley.com/doi/abs/10.1002/ajmg.a.38199	Older Adult*
https://onlinelibrary.wiley.com/doi/abs/10.1002/ajmg.a.38199	Older Adult*
https://positiveexposure.org/gallery/#ad-image-1	Older Adult*
https://www.sciencedirect.com/science/article/pii/S0735109704022491	Older Adult
https://www.22q.org.au/adults-with-22q	Older Adult
https://www.aaceclinicalcasereports.com/article/S2376-0605(20)30464-8/pdf	Older Adult
https://22q.org/jeffrey-ryan-lanford/	Older Adult
https://22q.org/roger/	Older Adult
https://22q.org/amy-riordan/	Older Adult
https://www.facebook.com/22q11europeancongress/photos/a.1083819174969300/5760993903918447/?type=3&theater	Older Adult
https://www.nature.com/articles/gim20016	Older Adult
Aarskog syndrome
https://www.degruyter.com/document/doi/10.1515/jpem-2012-0233/html	Young Child
https://journals.lww.com/clindysmorphol/Fulltext/2013/01000/Novel_FGD1_mutation_underlying_Aarskog_Scott.3.aspx	Young Child
https://www.sciencedirect.com/science/article/pii/S0278239118302854?via%3Dihub	Young Child
https://www.sciencedirect.com/science/article/pii/S0022347672802427?via%3Dihub	Young Child
https://link.springer.com/article/10.1007/s00431-014-2317-3	Young Child
https://onlinelibrary.wiley.com/doi/epdf/10.1111/j.1399-0004.1979.tb00999.x	Young Child
https://pubmed.ncbi.nlm.nih.gov/28209013/	Adolescent*
https://journals.lww.com/clindysmorphol/Fulltext/2013/01000/Novel_FGD1_mutation_underlying_Aarskog_Scott.3.aspx	Adolescent
https://onlinelibrary.wiley.com/doi/epdf/10.1111/j.1399-0004.1979.tb00999.x	Adolescent
Achondroplasia syndromes
https://www.kidspot.com.au/parenting/real-life/reader-stories/i-brush-off-the-laughter-but-its-hard-to-stomach-when-its-your-kids/news-story/1ab2bdbb0a9f28b8debe37fd8d289bc7	Adolescent
https://www.yourgenome.org/facts/what-is-achondroplasia	Young Adult
https://news.sanfordhealth.org/childrens/sf-specialty-clinic-little-people/	Older Adult
Acrocallosal Syndrome
https://jmg.bmj.com/content/49/11/713	Young Adult
Alagille syndrome
https://research.nhgri.nih.gov/atlas/condition/alagille-syndrome	Infant (< 2 y)
https://childrennetwork.org/For-Physicians/Alagille-Syndrome-Information-for-Physicians	Adolescent
https://jmg.bmj.com/content/49/2/138	Young Adult
https://doi.org/10.2147/TACG.S86420	Young Child
https://onlinelibrary.wiley.com/doi/full/10.1002/ajmg.a.35255	Infant (< 2 y)
https://link.springer.com/article/10.1007%2Fs12098-014-1684-0	Infant (< 2 y)
https://www.ncbi.nlm.nih.gov/pmc/articles/PMC3283172/	Young Child
https://www.ncbi.nlm.nih.gov/pmc/articles/PMC3283172/	Young Child
https://jmg.bmj.com/content/jmedgenet/34/2/152.full.pdf	Young Child
https://www.ncbi.nlm.nih.gov/pmc/articles/PMC3283172/	Adolescent
https://www.ncbi.nlm.nih.gov/pmc/articles/PMC3283172/	Adolescent
https://www.ncbi.nlm.nih.gov/pmc/articles/PMC1918350/pdf/ajhg00041-0025.pdf	Adolescent
https://jmg.bmj.com/content/jmedgenet/34/2/152.full.pdf	Young Adult
https://www.ncbi.nlm.nih.gov/pmc/articles/PMC3283172/	Older Adult*
https://jmg.bmj.com/content/jmedgenet/34/2/152.full.pdf	Older Adult
https://link.springer.com/article/10.1186/s12881-020-01134-7/figures/1	Older Adult*
Angelman syndrome
https://research.nhgri.nih.gov/atlas/condition/angelman-syndrome	Young Child
https://www.specialneeds.com/children-and-parents/cerebral-palsy/what-angelman-syndrome	Young Child
https://www.texaschildrens.org/departments/angelman-syndrome-clinic	Young Child
https://www.thieme-connect.de/products/ejournals/html/10.1055/s-0039-1697029	Young Child
https://bmcmedgenet.biomedcentral.com/articles/10.1186/1471-2350-14-9	Young Child
https://angelmansyndromenews.com/health-insights/2021/01/11/laughter-and-happy-demeanor-of-angelman-patients/	Adolescent
http://www.stuff.co.nz/auckland/8449004/Push-for-Angelmans-research	Adolescent
https://jmg.bmj.com/content/40/2/87	Young Adult
https://angelmansyndromenews.com/health-insights/2020/08/03/angelman-syndrome-in-adults/	Young Adult
https://www.smartbraininsights.com/about-us/angelman-syndrome/	Infant (< 2 y)
https://commons.wikimedia.org/wiki/File:5-year-old_Mexican_girl_with_Angelman_syndrome_(cropped).png	Young Child
https://bmcmedgenet.biomedcentral.com/articles/10.1186/1471-2350-14-9	Young Child
Antley-Bixler syndrome
https://link.springer.com/content/pdf/10.1007/s003810050082.pdf	Infant (< 2 y)
https://link.springer.com/content/pdf/10.1007/s003810050082.pdf	Infant (< 2 y)
https://www.ncbi.nlm.nih.gov/pmc/articles/PMC5495097/	Infant (< 2 y)
https://link.springer.com/article/10.1007%2Fs00431-008-0849-0	Infant (< 2 y)
https://onlinelibrary.wiley.com/doi/epdf/10.1111/j.1399-0004.1994.tb04182.x	Young Child
https://onlinelibrary.wiley.com/doi/epdf/10.1002/ajmg.1320290412	Young Child
https://onlinelibrary.wiley.com/doi/full/10.1002/ajmg.a.31385	Young Child
https://journals.lww.com/jcraniofacialsurgery/Fulltext/2019/01000/Perinasal_Osteotomy_With_Distraction_Osteogenesis.13.aspx	Adolescent
https://journals.lww.com/jcraniofacialsurgery/Fulltext/2004/11000/Correction_of_Facial_Deformity_Using_a_Red_III.33.aspx	Young Adult
Apert syndrome
https://link.springer.com/referenceworkentry/10.1007%2F978-3-642-23499-6_463	Young Child
https://ccakids.org/apert-syndrome.html	Young Child
https://themighty.com/2016/09/apert-syndrome-diagnosis-what-doctors-dont-tell-you/	Young Child
Autism spectrum disorders
https://www.sciencedirect.com/science/article/pii/S0092867414007491?via%3Dihub	Young Child
https://www.medicaldaily.com/what-causes-autism-rare-mutation-chd8-gene-may-be-responsible-autism-subtype-291602	Young Child
https://www.sciencedirect.com/science/article/pii/S0092867414007491?via%3Dihub	Young Child
https://www.sciencedirect.com/science/article/pii/S0092867414007491?via%3Dihub	Adolescent
https://www.sciencedirect.com/science/article/pii/S0092867414007491?via%3Dihub	Adolescent
https://www.sciencedirect.com/science/article/pii/S0092867414007491?via%3Dihub	Adolescent
https://www.sciencedirect.com/science/article/pii/S0092867414007491?via%3Dihub	Older Adult
https://www.ncbi.nlm.nih.gov/pmc/articles/PMC5629761/	Young Child
https://www.ncbi.nlm.nih.gov/pmc/articles/PMC5629761/	Young Child
https://www.ncbi.nlm.nih.gov/pmc/articles/PMC5629761/	Young Child
https://www.ncbi.nlm.nih.gov/pmc/articles/PMC5629761/	Adolescent
https://www.ncbi.nlm.nih.gov/pmc/articles/PMC5629761/	Young Adult
Autosomal dominant omodysplasia
https://onlinelibrary.wiley.com/doi/full/10.1002/ajmg.a.36408	Infant (< 2 y)
https://onlinelibrary.wiley.com/doi/full/10.1002/ajmg.a.36408	Young Child
https://academic.oup.com/hmg/article/24/12/3399/622224	Adolescent
https://onlinelibrary.wiley.com/doi/full/10.1002/ajmg.a.38623	Adolescent
https://onlinelibrary.wiley.com/doi/full/10.1002/ajmg.a.36408	Young Adult
https://onlinelibrary.wiley.com/doi/full/10.1002/ccr3.1818	Older Adult
https://onlinelibrary.wiley.com/doi/full/10.1002/ccr3.1818	Older Adult
https://onlinelibrary.wiley.com/doi/full/10.1002/ajmg.a.36408	Older Adult
AUTS2 syndrome
https://jmg.bmj.com/content/53/8/523	Adolescent*
https://jmg.bmj.com/content/53/8/523	Young Adult*
https://www.nature.com/articles/ejhg2014173	Young Adult*
https://www.nature.com/articles/ejhg2014173	Young Adult
https://jmg.bmj.com/content/53/8/523	Older Adult
Bardet-Biedl syndrome
https://www.fdna.com/blog/tyler-laurens-journeys-bardet-biedl-syndrome/	Young Child
https://globalgenes.org/2013/07/22/marshfield-clinic-offers-hope-for-patients-with-bardet-biedl-syndrome/	Young Child
https://www.rnib.org.uk/rnibconnect/living-with-bbs	Young Adult
Beckwith-Wiedemann Syndrome
http://atlasgeneticsoncology.org/Kprones/BeckwithWiedemannID10037.html	Infant (< 2 y)
Binder Syndrome
https://link.springer.com/referenceworkentry/10.1007%2F978-3-642-23499-6_463	Adolescent
Bohring-Opitz syndrome
https://www.ncbi.nlm.nih.gov/books/NBK481833/	Infant (< 2 y)
https://www.ncbi.nlm.nih.gov/books/NBK481833/	Young Child
https://onlinelibrary.wiley.com/doi/full/10.1002/ajmg.a.38686	Young Child
https://www.ncbi.nlm.nih.gov/pmc/articles/PMC3083618/	Young Child
https://www.ncbi.nlm.nih.gov/pmc/articles/PMC3083618/	Young Child
https://www.ncbi.nlm.nih.gov/books/NBK481833/	Adolescent
https://www.ncbi.nlm.nih.gov/pmc/articles/PMC5766530/	Young Adult
BPES syndrome
https://www.sciencedirect.com/science/article/pii/S1769721212002169?via%3Dihub	Infant (< 2 y)*
Carpenter syndrome
https://journals.lww.com/plasreconsurg/Fulltext/2008/03000/Craniofacial_Dysmorphology_of_Carpenter_Syndrome_.34.aspx	Infant (< 2 y)
https://healthjade.net/carpenter-syndrome/	Young Child
https://onlinelibrary.wiley.com/doi/epdf/10.1002/ajmg.1320280208	Young Child
https://www.sciencedirect.com/science/article/pii/S0002929712004685?via%3Dihub	Young Child*
https://www.sciencedirect.com/science/article/pii/S0002929712004685?via%3Dihub#!	Young Child
https://www.sciencedirect.com/science/article/pii/S0002929707610337	Young Child
https://onlinelibrary.wiley.com/doi/full/10.1111/j.1460-9592.2008.02736.x	Young Child
https://www.ncbi.nlm.nih.gov/pmc/articles/PMC3569107/	Young Child
https://onlinelibrary.wiley.com/doi/epdf/10.1002/ajmg.1320200307	Adolescent
https://onlinelibrary.wiley.com/doi/epdf/10.1002/ajmg.1320200307	Adolescent
https://journals.lww.com/jcraniofacialsurgery/Fulltext/2009/01000/Carpenter_Syndrome.67.aspx	Young Adult
https://onlinelibrary.wiley.com/doi/epdf/10.1002/ajmg.1320280208	Older Adult
https://onlinelibrary.wiley.com/doi/epdf/10.1002/humu.21457	Older Adult
CDK13-related disorder
https://www.ncbi.nlm.nih.gov/pmc/articles/PMC5557075/	Infant (< 2 y)
https://www.ncbi.nlm.nih.gov/pmc/articles/PMC5557075/	Infant (< 2 y)
https://www.sciencedirect.com/science/article/pii/S1769721217305852?via%3Dihub	Infant (< 2 y)
https://www.ncbi.nlm.nih.gov/pmc/articles/PMC5557075/	Young Child
https://www.ncbi.nlm.nih.gov/pmc/articles/PMC5557075/	Young Child
https://www.ncbi.nlm.nih.gov/pmc/articles/PMC5557075/	Young Child
https://www.ncbi.nlm.nih.gov/pmc/articles/PMC5557075/	Young Child
https://www.sciencedirect.com/science/article/pii/S1769721217305852?via%3Dihub	Young Child
https://www.bbc.com/news/health-38691622	Young Child
https://www.sciencedirect.com/science/article/pii/S1769721217305852?via%3Dihub	Young Child
https://en.wikipedia.org/wiki/CDK13-related_disorder	Young Child
https://www.bbc.com/news/health-38691622	Adolescent
https://www.ncbi.nlm.nih.gov/pmc/articles/PMC5557075/	Adolescent
https://www.ncbi.nlm.nih.gov/pmc/articles/PMC5557075/	Adolescent
Cardiofaciocutaneous syndrome
https://pediatrics.aappublications.org/content/134/4/e1149.long	Infant (< 2 y)
https://onlinelibrary.wiley.com/doi/full/10.1002/ajmg.a.36429	Infant (< 2 y)*
https://pediatrics.aappublications.org/content/134/4/e1149.long	Young Child
https://pediatrics.aappublications.org/content/134/4/e1149.long	Young Child
https://pediatrics.aappublications.org/content/134/4/e1149.long	Young Child
https://onlinelibrary.wiley.com/doi/full/10.1111/j.1365-2133.2010.10122.x	Young Child
https://pediatrics.aappublications.org/content/134/4/e1149.long	Adolescent
https://pediatrics.aappublications.org/content/134/4/e1149.long	Young Adult
https://onlinelibrary.wiley.com/doi/full/10.1111/j.1365-2133.2010.10122.x	Young Adult
https://onlinelibrary.wiley.com/doi/full/10.1002/ajmg.a.36429	Older Adult*
CHARGE syndrome
https://onlinelibrary.wiley.com/doi/full/10.1002/ajmg.c.31589	Adolescent
https://www.dermaamin.com/site/atlas-of-dermatology/3-c/251-charge-syndrome-.html	Infant (< 2 y)
https://onlinelibrary.wiley.com/doi/full/10.1002/ajmg.c.31589	Infant (< 2 y)
https://onlinelibrary.wiley.com/doi/full/10.1111/jpc.12497#	Young Child
https://onlinelibrary.wiley.com/doi/full/10.1002/ajmg.c.31589#	Young Child
https://www.sciencedirect.com/science/article/pii/S1769721216300325#fig1	Young Child*
https://nursekey.com/genetics-7/	Young Child*
Coffin-Lowry syndrome
https://www.ncbi.nlm.nih.gov/books/NBK1346/	Infant (< 2 y)
https://link.springer.com/content/pdf/10.1007/BF02723830.pdf	Infant (< 2 y)
https://www.ncbi.nlm.nih.gov/books/NBK1346/	Young Child
https://onlinelibrary.wiley.com/doi/full/10.1002/ajmg.a.61323	Young Child
https://www.sciencedirect.com/science/article/pii/S1769721214001529?via%3Dihub#!	Young Child
https://www.ncbi.nlm.nih.gov/pmc/articles/PMC2987346/	Young Child
https://onlinelibrary.wiley.com/doi/full/10.1002/ajmg.a.61323	Young Child
https://onlinelibrary.wiley.com/doi/full/10.1002/ccr3.2826	Young Child
https://jmg.bmj.com/content/39/10/705.long	Adolescent
https://www.ncbi.nlm.nih.gov/books/NBK1346/	Adolescent
https://jmg.bmj.com/content/39/10/705.long	Young Adult
https://www.sciencedirect.com/science/article/pii/S1769721214001529?via%3Dihub#!	Young Adult
https://onlinelibrary.wiley.com/doi/full/10.1002/ajmg.a.61323	Older Adult
Coffin-Siris syndrome
https://www.jaadcasereports.org/article/S2352-5126(18)30231-5/fulltext	Adolescent
https://onlinelibrary.wiley.com/doi/full/10.1002/ajmg.a.35933	Infant (< 2 y)
https://www.jns-journal.com/action/showPdf?pii=S0022-510X%2820%2930155-6	Young Child
https://www.nature.com/articles/ng.2217?page=1	Young Child*
https://onlinelibrary.wiley.com/doi/full/10.1002/ajmg.a.35933	Adolescent
https://onlinelibrary.wiley.com/doi/full/10.1002/ajmg.a.35933	Adolescent
https://onlinelibrary.wiley.com/doi/full/10.1002/ajmg.a.35933	Young Adult
https://www.nature.com/articles/ng.2217?page=1	Older Adult
Costello syndrome
https://onlinelibrary.wiley.com/doi/full/10.1002/ajmg.a.61270	Young Child
https://onlinelibrary.wiley.com/doi/full/10.1002/ajmg.a.61270	Young Child
https://www.ncbi.nlm.nih.gov/books/NBK1507/	Young Child
https://www.ncbi.nlm.nih.gov/books/NBK1507/	Young Child
https://www.ncbi.nlm.nih.gov/books/NBK1507/	Adolescent
https://onlinelibrary.wiley.com/doi/full/10.1002/ajmg.a.61270	Young Adult
https://onlinelibrary.wiley.com/doi/full/10.1002/ajmg.a.61270	Young Adult
Craniofacial microsomia
https://www.ncbi.nlm.nih.gov/pmc/articles/PMC4815065/	Young Child
https://www.sciencedirect.com/science/article/pii/S106474061630061X?via%3Dihub#fig1	Young Child
Craniosynostosis
https://www.researchgate.net/publication/5551391_Facial_Asymmetry_in_Unilateral_Coronal_Synostosis_Long-Term_Results_after_Fronto-orbital_Advancement/figures	Infant (< 2 y)
https://link.springer.com/referenceworkentry/10.1007%2F978-3-642-23499-6_463	Infant (< 2 y)
https://link.springer.com/referenceworkentry/10.1007%2F978-3-642-23499-6_463	Infant (< 2 y)*
https://link.springer.com/referenceworkentry/10.1007%2F978-3-642-23499-6_463	Infant (< 2 y)*
https://link.springer.com/referenceworkentry/10.1007%2F978-3-642-23499-6_463	Infant (< 2 y)
https://link.springer.com/referenceworkentry/10.1007%2F978-3-642-23499-6_463	Infant (< 2 y)*
https://upload.wikimedia.org/wikipedia/commons/thumb/5/55/Cranialsynostosis.jpg/450px-Cranialsynostosis.jpg	Young Child
Cri du chat syndrome
https://www.ncbi.nlm.nih.gov/pmc/articles/PMC1574300/	Infant (< 2 y)
https://link.springer.com/content/pdf/10.1007/BF00394291.pdf	Infant (< 2 y)
https://www.ncbi.nlm.nih.gov/pmc/articles/PMC6307281/	Young Child*
https://link.springer.com/content/pdf/10.1007/BF00394291.pdf	Young Child
https://www.ncbi.nlm.nih.gov/pmc/articles/PMC4838791/	Young Child
https://www.ncbi.nlm.nih.gov/pmc/articles/PMC4838791/	Young Child
https://www.ncbi.nlm.nih.gov/pmc/articles/PMC1574300/	Young Child
https://link.springer.com/content/pdf/10.1007/BF00394291.pdf	Young Child
https://www.ncbi.nlm.nih.gov/pmc/articles/PMC4838791/	Adolescent
https://www.ncbi.nlm.nih.gov/pmc/articles/PMC4838791/	Adolescent
https://link.springer.com/content/pdf/10.1007/BF00394291.pdf	Adolescent
https://www.ncbi.nlm.nih.gov/pmc/articles/PMC4838791/	Young Adult
https://link.springer.com/content/pdf/10.1007/BF00394291.pdf	Young Adult
https://link.springer.com/content/pdf/10.1007/BF00394291.pdf	Young Adult
https://www.ncbi.nlm.nih.gov/pmc/articles/PMC4838791/	Older Adult
https://thriving.childrenshospital.org/crying-to-be-heard-raising-awareness-about-cri-du-chat/	Young Child*
Crouzon syndrome
https://www.chop.edu/conditions-diseases/crouzon-syndrome	Infant (< 2 y)
https://www.sciencedirect.com/science/article/pii/S1529183906002004	Young Child
https://www.sciencedirect.com/science/article/pii/S0278239113014262?via%3Dihub#fig2	Young Child
https://onlinelibrary.wiley.com/doi/full/10.1002/jcb.24637	Young Child
https://link.springer.com/referenceworkentry/10.1007%2F978-3-642-23499-6_463	Young Child
https://journals.lww.com/jcraniofacialsurgery/Fulltext/2020/05000/Treatment_of_the_Patient_With_Crouzon_Syndrome.53.aspx	Young Adult
https://journals.lww.com/annalsplasticsurgery/Fulltext/2008/09000/The_Value_of_the_Maxillo_Malar_Osteotomy_in_the.13.aspx	Young Adult
https://link.springer.com/article/10.1007/s11325-010-0403-y	Young Adult
https://www.sciencedirect.com/science/article/pii/S1878875019314846#fig1	Older Adult
Down syndrome
https://www.pinterest.com/pin/368239707021811207/	Infant (< 2 y)
https://guardian.ng/features/down-syndrome-management-and-treatment/	Young Child
http://www.parentmap.com/article/baby-down-syndrome-parent-advice	Young Child
https://www.asianage.com/life/more-features/150619/different-stroke-couple-adopts-child-with-down-syndrome.html	Young Child
https://www.downsyndromedallas.org/	Adolescent
https://www.dfa.co.za/south-african-news/ipid-to-probe-police-killing-of-down-syndrome-teenager-e609f9e2-5c8d-4ded-8d43-70fd394b24ef	Adolescent
https://cdss.ca/blog/pauls-blog/working-people-syndrome-things-know/	Young Adult
https://science.sciencemag.org/content/sci/370/6523/1384.full.pdf?casa_token=o2bxeSxq9rAAAAAA:-lGtXzySsQy8flF-HRdM-5TmZHA4mLM4Qt-KvtGXsK9DnPqHqocOXRCxe48tl5ggfgb_YeWD8KyZSOY	Young Adult
https://www.ntfc.co.uk/news/2017/august/ds_squad_retain_trophy/	Young Adult
https://www.aljazeera.com/features/2016/8/15/living-with-downs-syndrome-in-kinshasa-drc	Young Adult
https://www.alz.org/alzheimers-dementia/what-is-dementia/types-of-dementia/down-syndrome	Older Adult
https://www.irishtimes.com/life-and-style/health-family/down-syndrome-and-dementia-don-t-break-the-link-between-the-carers-and-the-client-1.2207802	Older Adult
https://www.forbes.com/sites/allisonnorlian/2020/11/03/an-artist-with-down-syndrome-a-tote-bag-and-joe-biden-how-one-mans-work-led-to-a-zoom-meeting-with-his-hero/?sh=5d6136c46e50	Older Adult
https://www.ndss.org/about-down-syndrome/down-syndrome-facts/	Infant (< 2 y)*
https://research.nhgri.nih.gov/atlas/	Adolescent
https://research.nhgri.nih.gov/atlas/	Young Adult
https://research.nhgri.nih.gov/atlas/	Young Adult
Fetal Alchohol Spectrum
https://www.jpedhc.org/article/S0891-5245(17)30072-X/fulltext	Infant (< 2 y)*
https://www.jpedhc.org/article/S0891-5245(17)30072-X/fulltext	Young Child
https://www.jpedhc.org/article/S0891-5245(17)30072-X/fulltext	Young Child*
https://www.jpedhc.org/article/S0891-5245(17)30072-X/fulltext	Young Child*
https://www.jpedhc.org/article/S0891-5245(17)30072-X/fulltext	Young Child*
https://www.jpedhc.org/article/S0891-5245(17)30072-X/fulltext	Young Child
https://www.cbc.ca/news/canada/ottawa/sisters-living-with-fasd-point-of-view-1.4970670	Adolescent*
https://www.cbc.ca/news/canada/ottawa/sisters-living-with-fasd-point-of-view-1.4970670	Adolescent*
https://slideplayer.com/slide/7407535/	Adolescent*
https://www.mprnews.org/story/2007/09/06/fasd6	Adolescent*
https://pediatrics.aappublications.org/content/136/5/e1395/tab-figures-data	Young Adult
https://www.deseret.com/2007/11/1/20050728/paying-forever-when-mom-drinks-kids-always-suffer	Young Adult*
https://www.plymouthherald.co.uk/news/health/born-alcoholic-how-innocent-plymouth-790166	Young Adult*
Floating-Harbour syndrome
http://www.floatingharborsyndromesupport.com/	Adolescent
Frontonasal dysplasia
https://www.cureus.com/articles/47073-surgical-management-of-a-mild-case-of-frontonasal-dysplasia-a-case-report-and-review-of-literature	Adolescent
FOXG1 syndrome
https://www.spectrumnews.org/news/genetics-foxg1-mutations-underlie-atypical-rett-syndrome/	Infant (< 2 y)
https://consano.org/projects/help-fight-foxg1-syndrome/	Young Child
https://www.spectrumnews.org/news/genetics-foxg1-mutations-underlie-atypical-rett-syndrome/	Young Child
https://www.spectrumnews.org/news/genetics-foxg1-mutations-underlie-atypical-rett-syndrome/	Young Child
https://www.facebook.com/pg/Cure-Natalee-from-FOXG1-798817093516620/posts/	Young Child
https://www.thenakedscientists.com/podcasts/naked-genetics/foxg1-syndrome-fighting-odds	Young Child
https://jmg.bmj.com/content/48/6/396	Young Child
https://jmg.bmj.com/content/48/6/396	Young Child
https://complexchild.org/articles/2013-articles/october/foxg1-gene/	Young Child
https://www.spectrumnews.org/news/genetics-foxg1-mutations-underlie-atypical-rett-syndrome/	Adolescent
http://www3.unisi.it/ricerca/dottorationweb/genetica_medica/Tesi/De%20Filippis%20PhD%20Thesis.pdf	Adolescent
https://www.spectrumnews.org/news/genetics-foxg1-mutations-underlie-atypical-rett-syndrome/	Young Adult
https://jmg.bmj.com/content/47/1/49	Young Adult
http://www3.unisi.it/ricerca/dottorationweb/genetica_medica/Tesi/De%20Filippis%20PhD%20Thesis.pdf	Young Adult
Fragile X syndrome
https://www.ncbi.nlm.nih.gov/pmc/articles/PMC4369150/	Young Child
https://www.ncbi.nlm.nih.gov/pmc/articles/PMC4369150/	Young Child
https://www.researchgate.net/figure/Portraits-of-children-affected-with-fragile-X-syndrome-Courtesy-of-Dr-Carlo-Paribello_fig3_321497776	Young Child
https://www.researchgate.net/figure/Portraits-of-children-affected-with-fragile-X-syndrome-Courtesy-of-Dr-Carlo-Paribello_fig3_321497776	Young Child
https://www.ncbi.nlm.nih.gov/pmc/articles/PMC4369150/	Young Child
https://oncofertility.msu.edu/resources/fragile-x-associated-primary-ovarian-insufficiency-fxpoi	Young Child
https://www.ncbi.nlm.nih.gov/pmc/articles/PMC4369150/	Adolescent
https://www.researchgate.net/figure/Facial-aspect-of-twin-siblings-with-the-fragile-X-syndrome_fig1_228816754	Adolescent
http://medgen.genetics.utah.edu/photographs/pages/fragile_x.htm	Adolescent
http://medgen.genetics.utah.edu/photographs/pages/fragile_x.htm	Adolescent
https://oncofertility.msu.edu/resources/fragile-x-associated-primary-ovarian-insufficiency-fxpoi	Young Adult
file:///Users/phu/Downloads/The_fragile_X_syndrome.pdf	Young Adult
https://www.aafp.org/afp/2005/0701/p111.html	Young Adult
https://positiveexposure.org/frame/fragile-x/#	Young Adult
https://oncofertility.msu.edu/resources/fragile-x-associated-primary-ovarian-insufficiency-fxpoi	Older Adult
https://www.semanticscholar.org/paper/heterozygotes-.-patterns-in-fragile-X-female-and-Loesch-Hay/62618233fe25928ae80c5c531fccc03836928a54/figure/0	Older Adult
Freeman-Sheldon syndrome
https://pediatrics.aappublications.org/content/117/3/754	Infant (< 2 y)
https://pediatrics.aappublications.org/content/117/3/754	Young Child
https://pediatrics.aappublications.org/content/117/3/754	Young Child
https://link.springer.com/article/10.1007/s10792-011-9467-3	Young Child
https://onlinelibrary.wiley.com/doi/epdf/10.1111/j.1399-0004.1974.tb00641.x	Young Child
https://pediatrics.aappublications.org/content/117/3/754	Young Child
https://pediatrics.aappublications.org/content/117/3/754	Adolescent
https://pediatrics.aappublications.org/content/117/3/754	Young Adult
Hemifacial Microsomia
https://www.sciencedirect.com/science/article/pii/S0889540619301118?via%3Dihub	Young Child
https://journals.lww.com/clindysmorphol/Fulltext/2002/07000/Hemifacial_microsomia,_external_auditory_canal.1.aspx	Adolescent
https://journals.sagepub.com/doi/10.1177/0194599813512775?url_ver=Z39.88-2003&rfr_id=ori:rid:crossref.org&rfr_dat=cr_pub%20%200pubmed	Adolescent
https://www.ncbi.nlm.nih.gov/pmc/articles/PMC6117527/	Adolescent
https://journals.lww.com/jcraniofacialsurgery/Fulltext/2020/12000/Three_Dimensional_Planning_of_the_Mandibular.42.aspx	Young Adult
Greig cephalopolysyndactyly syndrome
https://lupinepublishers.com/pediatrics-neonatal-journal/fulltext/greig-syndrome-a-rare-disease-case-report.ID.000129.php	Infant (< 2 y)
Hallermann–Streiff syndrome
https://onlinelibrary.wiley.com/doi/full/10.1002/ajmg.c.31668	Infant (< 2 y)
https://onlinelibrary.wiley.com/doi/full/10.1002/ajmg.c.31668	Infant (< 2 y)
https://www.ncbi.nlm.nih.gov/pmc/articles/PMC5476608/	Adolescent
https://www.ncbi.nlm.nih.gov/pmc/articles/PMC5476608/	Older Adult
Holoprosencephaly
https://jmg.bmj.com/content/46/6/389	Young Child
https://medlineplus.gov/genetics/condition/nonsyndromic-holoprosencephaly/	Young Child
Interstitial 6q25 microdeletion syndrome
https://www.nature.com/articles/ejhg2008220	Infant (< 2 y)
https://www.nature.com/articles/ejhg2008220	Infant (< 2 y)
https://onlinelibrary.wiley.com/doi/full/10.1002/ajmg.a.35361	Infant (< 2 y)
https://www.nature.com/articles/ejhg2008220	Young Child
https://onlinelibrary.wiley.com/doi/full/10.1002/ajmg.a.37553	Young Child
https://www.karger.com/Article/FullText/494871	Young Child
Jacobsen syndrome
https://www.researchgate.net/figure/Case-2-Characteristic-facies-of-Jacobsen-syndrome_fig2_7235886	Infant (< 2 y)
https://ojrd.biomedcentral.com/articles/10.1186/1750-1172-4-9	Young Child
https://www.researchgate.net/figure/Case-2-Characteristic-facies-of-Jacobsen-syndrome_fig2_7235886	Young Child
https://link.springer.com/content/pdf/10.1007/BF03195639.pdf	Young Child*
https://ojrd.biomedcentral.com/articles/10.1186/1750-1172-4-9	Young Child
https://onlinelibrary.wiley.com/doi/10.1002/ajmg.a.61824	Young Child
https://link.springer.com/content/pdf/10.1007/BF03195639.pdf	Young Child
https://www.shawlocal.com/2016/04/08/help-sought-for-crystal-lake-central-teen-having-rare-heart-surgery/ahhtxkw/	Adolescent*
https://rjme.ro/RJME/resources/files/58041715311534.pdf	Adolescent
https://link.springer.com/content/pdf/10.1007/BF03195639.pdf	Young Adult
https://rjme.ro/RJME/resources/files/58041715311534.pdf	Young Adult
https://link.springer.com/content/pdf/10.1007/BF03195639.pdf	Older Adult
Joubert syndrome
https://www.nature.com/articles/s10038-018-0462-7	Young Child
http://www.medicinearticle.com/JMR_201624_04.pdf	Young Child
Kabuki syndrome
https://onlinelibrary.wiley.com/doi/full/10.1111/cge.12051#	Infant (< 2 y)*
https://www.allthingskabuki.org/what-is-kabuki	Infant (< 2 y)*
https://www.researchgate.net/publication/215850039_Mutation_spectrum_of_MLL2_in_a_cohort_of_Kabuki_syndrome_patients/figures?lo=1	Infant (< 2 y)
https://www.researchgate.net/publication/215850039_Mutation_spectrum_of_MLL2_in_a_cohort_of_Kabuki_syndrome_patients/figures?lo=1	Young Child
https://www.researchgate.net/publication/215850039_Mutation_spectrum_of_MLL2_in_a_cohort_of_Kabuki_syndrome_patients/figures?lo=1	Young Child*
https://onlinelibrary.wiley.com/doi/full/10.1002/ajmg.a.36072	Young Child
https://onlinelibrary.wiley.com/doi/full/10.1002/ajmg.a.30340	Young Child
https://onlinelibrary.wiley.com/doi/full/10.1111/cge.12051#	Young Child
https://www.researchgate.net/publication/26786023_Asthma_Epidemiology_Pathophysiology_and_Initial_Evaluation/figures?lo=1	Young Child
file:///Users/phu/Downloads/1750-1172-6-38-4.pdf	Young Child
http://www.fiestaespecial.com/2020-royal-court.html	Adolescent*
file:///Users/phu/Downloads/1750-1172-6-38-4.pdf	Adolescent
https://onlinelibrary.wiley.com/doi/full/10.1002/ajmg.a.36072	Adolescent
https://onlinelibrary.wiley.com/doi/full/10.1002/ajmg.a.30340	Adolescent
https://onlinelibrary.wiley.com/doi/full/10.1002/ajmg.a.30340	Adolescent
https://www.sciencedirect.com/science/article/pii/S2212555814001045#fig0005	Young Adult
https://onlinelibrary.wiley.com/doi/full/10.1002/ajmg.a.61518	Young Adult
https://journals.lww.com/op-rs/Fulltext/2020/03000/Lacrimal_Puncta_Agenesis_in_Kabuki_Syndrome.27.aspx	Young Adult
Kagami‐Ogata syndrome
https://onlinelibrary.wiley.com/doi/full/10.1002/jcu.22815	Infant (< 2 y)*
https://www.nature.com/articles/s10038-018-0506-z	Infant (< 2 y)
https://www.ncbi.nlm.nih.gov/pmc/articles/PMC4771937/	Young Child
https://www.ncbi.nlm.nih.gov/pmc/articles/PMC4613461/	Adolescent
KBG syndrome
https://onlinelibrary.wiley.com/doi/full/10.1002/ajmg.a.61552	Young Child*
https://onlinelibrary.wiley.com/doi/full/10.1002/ajmg.a.61552	Adolescent
file:///Users/phu/Downloads/Clinical_and_Genetic_Aspects_of_KBG_Syndrome.pdf	Infant (< 2 y)
file:///Users/phu/Downloads/Clinical_and_Genetic_Aspects_of_KBG_Syndrome.pdf	Young Child
https://onlinelibrary.wiley.com/doi/10.1002/ajmg.a.37842	Young Child
https://onlinelibrary.wiley.com/doi/10.1002/ajmg.a.37842	Adolescent
https://onlinelibrary.wiley.com/doi/10.1002/ajmg.a.37842	Adolescent
https://onlinelibrary.wiley.com/doi/10.1002/ajmg.a.37842	Adolescent
https://onlinelibrary.wiley.com/doi/10.1002/ajmg.a.37842	Adolescent
https://onlinelibrary.wiley.com/doi/10.1002/ajmg.a.37842	Older Adult
https://www.nature.com/articles/ejhg2014253	Young Adult*
KDM1A-related developmental delay
https://www.npr.org/sections/health-shots/2016/06/05/480373533/families-isolated-by-rare-genetic-conditions-find-new-ways-to-reach-out	Young Child
Kleefstra syndrome
Kleefstra syndrome.org	Young Child
Koolen de Vries syndrome
https://jmg.bmj.com/content/early/2021/01/15/jmedgenet-2020-107225	Adolescent
https://jmg.bmj.com/content/early/2021/01/15/jmedgenet-2020-107225	Young Adult
https://jmg.bmj.com/content/early/2021/01/15/jmedgenet-2020-107225	Older Adult
https://www.semanticscholar.org/paper/Koolen-de-Vries-Syndrome%3A-Clinical-Report-of-an-and-Ciaccio-Dordoni/820d72636c2d2e35ff49a1580201669b3a42e581	Older Adult*
Langer-Gideon syndrome
https://flutter.nationwidechildrens.org/category/langer-giedion-syndrome/	Young Child
https://en.wikipedia.org/wiki/Langer%E2%80%93Giedion_syndrome	Young Adult*
Loeys-Dietz syndrome
https://www.clickorlando.com/health/2019/02/25/orlando-teen-recovering-from-rare-genetic-disorder/	Adolescent*
Macrocephaly-capillary malformation
https://www.researchgate.net/figure/A-Newborn-boy-with-macrocephaly-capillary-malformation-syndrome-Macrocephaly-a-high_fig2_221982996	Infant (< 2 y)
https://www.sciencedirect.com/science/article/pii/S0022510X11006010?via%3Dihub	Infant (< 2 y)
https://www.sciencedirect.com/science/article/pii/S0022510X11006010?via%3Dihub	Infant (< 2 y)
https://onlinelibrary.wiley.com/doi/full/10.1111/j.1525-1470.2009.00924.x	Young Child
https://www.sciencedirect.com/science/article/pii/S0022510X11006010?via%3Dihub	Young Child
https://www.sciencedirect.com/science/article/pii/S0022510X11006010?via%3Dihub	Adolescent
Marfan syndrome
https://www.huffpost.com/entry/photographer-highlights-kids-with-rare-genetic-conditions-in-stunning-photos_n_59ea3b72e4b00f08619ea06d	Young Child
Marshall syndrome
https://onlinelibrary.wiley.com/doi/full/10.1002/ajmg.a.31586	Infant (< 2 y)
https://onlinelibrary.wiley.com/doi/full/10.7863/jum.2005.24.12.1735?sid=nlm%3Apubmed	Infant (< 2 y)
https://onlinelibrary.wiley.com/doi/full/10.1002/ajmg.a.31586	Young Child
https://onlinelibrary.wiley.com/doi/epdf/10.1002/ajmg.1320210214	Young Child
https://onlinelibrary.wiley.com/doi/full/10.1002/ajmg.a.31586	Young Child
https://onlinelibrary.wiley.com/doi/full/10.1002/ajmg.a.31586	Young Child
https://onlinelibrary.wiley.com/doi/full/10.1002/ajmg.a.31586	Young Child
https://onlinelibrary.wiley.com/doi/full/10.1002/ajmg.a.31586	Adolescent
https://journals.lww.com/otology-neurotology/Fulltext/2018/09000/Audiologic_Manifestations_of_Marshall_Syndrome.25.aspx	Young Adult*
https://onlinelibrary.wiley.com/doi/full/10.7863/jum.2005.24.12.1735?sid=nlm%3Apubmed	Young Adult
https://onlinelibrary.wiley.com/doi/full/10.1002/ajmg.a.31586	Older Adult
McCune-Albright syndrome
https://casereports.bmj.com/content/2017/bcr-2017-221827	Older Adult
Meier-Gorlin syndrome
https://www.nature.com/articles/ejhg2011269#Tab2	Young Child*
https://www.nature.com/articles/ejhg2011269#Tab2	Young Child
https://www.researchgate.net/figure/Facial-features-of-Meier-Gorlin-syndrome-Patient-A-is-a-girl-aged-7years-and-9months_fig1_282046524	Young Child
https://www.researchgate.net/figure/Facial-features-of-Meier-Gorlin-syndrome-Patient-A-is-a-girl-aged-7years-and-9months_fig1_282046524	Adolescent*
https://www.nature.com/articles/ejhg2011269	Adolescent
https://www.nature.com/articles/ejhg2011269	Young Adult*
Microcephalic osteodysplastic primordial dwarfism
https://casereports.bmj.com/content/casereports/2016/bcr-2016-215502.full.pdf	Infant (< 2 y)
https://link.springer.com/article/10.1007/s11914-017-0348-1/figures/1	Infant (< 2 y)
https://www.nature.com/articles/jhg199313.pdf?origin=ppub	Infant (< 2 y)
https://www.nature.com/articles/jhg199313.pdf?origin=ppub	Young Child
https://jbcgenetics.com/fulltext/183-1530040885.pdf	Young Child
https://link.springer.com/article/10.1007/s11914-017-0348-1/figures/1	Young Child
https://onlinelibrary.wiley.com/doi/pdf/10.1002/ajmg.a.30203	Young Child
https://onlinelibrary.wiley.com/doi/pdf/10.1002/ajmg.a.30203	Adolescent
https://onlinelibrary.wiley.com/doi/pdf/10.1002/ajmg.a.30203	Adolescent
https://onlinelibrary.wiley.com/doi/pdf/10.1002/ajmg.a.30203	Older Adult
Miller syndrome
https://jmg.bmj.com/content/jmedgenet/28/9/636.full.pdf	Infant (< 2 y)
https://academic.oup.com/hmg/article/21/18/3969/588195	Young Child
https://journals.lww.com/clindysmorphol/Fulltext/2011/04000/Extra_phenotypic_features_in_a_girl_with_Miller.2.aspx	Young Child
https://www.ncbi.nlm.nih.gov/pmc/articles/PMC2847889/	Young Child
https://www.ncbi.nlm.nih.gov/pmc/articles/PMC2847889/	Young Adult
Moebius syndrome
https://www.magonlinelibrary.com/doi/abs/10.12968/joan.2020.9.6.233	Young Adult
https://www.facialpalsy.org.uk/causesanddiagnoses/moebius-syndrome/	Young Child
https://www.sciencedirect.com/science/article/pii/S101051822030233X?via%3Dihub	Young Child
https://www.ncbi.nlm.nih.gov/pmc/articles/PMC5955715/	Adolescent
https://adc.bmj.com/content/archdischild/101/9/843.full.pdf	Young Adult
https://journals.lww.com/mcnjournal/Fulltext/2008/09000/The_Faces_OF_MOEBIUS_SYNDROME__Recognition_and.4.aspx	Young Adult
Mowat-Wilson syndrome
https://research.nhgri.nih.gov/atlas/condition/mowat-wilson-syndrome	Adolescent
https://www.ncbi.nlm.nih.gov/books/NBK1412/	Infant (< 2 y)
https://ojrd.biomedcentral.com/articles/10.1186/1750-1172-2-42	Infant (< 2 y)
https://ojrd.biomedcentral.com/articles/10.1186/1750-1172-2-42	Infant (< 2 y)
https://www.ncbi.nlm.nih.gov/books/NBK1412/	Young Child
https://ojrd.biomedcentral.com/articles/10.1186/1750-1172-2-42	Young Child
https://ojrd.biomedcentral.com/articles/10.1186/1750-1172-2-42	Young Child
https://www.ncbi.nlm.nih.gov/books/NBK1412/	Adolescent
https://ojrd.biomedcentral.com/articles/10.1186/1750-1172-2-42	Adolescent
https://www.ncbi.nlm.nih.gov/books/NBK1412/	Young Adult
Mucopolysaccharidosis
https://www.dnaindia.com/india/report-jharkhand-high-court-grants-relief-to-hunter-s-syndrome-patient-2589989	Young Child
https://onlinelibrary.wiley.com/doi/10.1111/apa.12169	Young Child
https://onlinelibrary.wiley.com/doi/10.1111/apa.12169	Young Child
https://onlinelibrary.wiley.com/doi/10.1111/apa.12169	Adolescent
https://onlinelibrary.wiley.com/doi/10.1111/apa.12169	Young Adult
https://onlinelibrary.wiley.com/doi/10.1111/apa.12169	Older Adult
https://pediatrics.aappublications.org/content/pediatrics/121/2/e377.full.pdf	Infant (< 2 y)
https://pediatrics.aappublications.org/content/pediatrics/121/2/e377.full.pdf	Adolescent
https://pediatrics.aappublications.org/content/pediatrics/121/2/e377.full.pdf	Young Adult
https://www.sciencedirect.com/science/article/pii/S0167527312007620?via%3Dihub	Young Child
https://www.sciencedirect.com/science/article/pii/S0167527312007620?via%3Dihub	Young Child
https://pediatrics.aappublications.org/content/pediatrics/142/6/e20180658/F2.medium.gif	Adolescent
https://pediatrics.aappublications.org/content/pediatrics/142/6/e20180658/F3.medium.gif	Adolescent
https://www.sciencedirect.com/science/article/pii/S0167527312007620?via%3Dihub	Adolescent
https://www.sciencedirect.com/science/article/pii/S0167527312007620?via%3Dihub	Young Adult
https://www.sciencedirect.com/science/article/pii/S0167527312007620?via%3Dihub	Young Adult
https://pediatrics.aappublications.org/content/142/6/e20180658.long	Older Adult
https://abbygracefoundation.org/about-sanfilippo-syndrome/	Adolescent
Muenke syndrome
https://www.sciencedirect.com/science/article/pii/S1748681516301334?via%3Dihub#fig1	Infant (< 2 y)
https://link.springer.com/article/10.1007/s12098-014-1424-5	Infant (< 2 y)
https://link.springer.com/article/10.1007/s12098-014-1424-5	Young Child
https://www.sciencedirect.com/science/article/pii/S1748681516301334?via%3Dihub#fig1	Young Child
https://onlinelibrary.wiley.com/doi/full/10.1002/ajmg.a.32078	Young Child
https://www.sciencedirect.com/science/article/pii/S1748681516301334?via%3Dihub#fig1	Adolescent
https://onlinelibrary.wiley.com/doi/full/10.1002/ajmg.a.37528	Young Adult
https://onlinelibrary.wiley.com/doi/full/10.1002/ajmg.a.32078	Young Adult
https://onlinelibrary.wiley.com/doi/full/10.1002/ajmg.a.32078	Older Adult
Myhre syndrome
https://www.ncbi.nlm.nih.gov/books/NBK425723/	Infant (< 2 y)
https://www.ncbi.nlm.nih.gov/books/NBK425723/	Young Child
https://journals.lww.com/clindysmorphol/Fulltext/2019/07000/Myhre_syndrome__a_report_of_six_Chinese_patients.8.aspx	Young Child
https://journals.lww.com/clindysmorphol/Fulltext/2019/07000/Myhre_syndrome__a_report_of_six_Chinese_patients.8.aspx	Young Child
https://www.ncbi.nlm.nih.gov/pmc/articles/PMC6995966/	Young Child
https://www.ncbi.nlm.nih.gov/books/NBK425723/	Adolescent
https://onlinelibrary.wiley.com/doi/full/10.1111/cge.12365	Adolescent
https://www.ncbi.nlm.nih.gov/pmc/articles/PMC4200423/	Adolescent
https://www.ncbi.nlm.nih.gov/books/NBK425723/	Adolescent
https://www.ncbi.nlm.nih.gov/books/NBK425723/	Young Adult
https://onlinelibrary.wiley.com/doi/full/10.1002/ajmg.a.61430	Young Adult
https://onlinelibrary.wiley.com/doi/epdf/10.1002/ajmg.10316	Young Adult
https://onlinelibrary.wiley.com/doi/full/10.1002/ajmg.a.61430	Older Adult
https://onlinelibrary.wiley.com/doi/full/10.1002/ajmg.a.61430	Older Adult
Nager syndrome
https://onlinelibrary.wiley.com/doi/10.1002/jcla.23426	Infant (< 2 y)
https://onlinelibrary.wiley.com/doi/full/10.1111/cge.12259	Infant (< 2 y)
https://onlinelibrary.wiley.com/doi/full/10.1111/cge.12259	Infant (< 2 y)
https://onlinelibrary.wiley.com/doi/full/10.1111/cge.12259	Adolescent
https://onlinelibrary.wiley.com/doi/full/10.1111/cge.12259	Young Adult
https://onlinelibrary.wiley.com/doi/full/10.1111/cge.12259	Young Adult
Neurofibromatosis
https://link.springer.com/referenceworkentry/10.1007%2F978-3-642-23499-6_463	Young Adult
Noonan Syndrome
https://www.sciencedirect.com/science/article/pii/S014067361261023X?via%3Dihub	Infant (< 2 y)
https://research.nhgri.nih.gov/atlas/condition/noonan-syndrome	Young Child
https://link.springer.com/article/10.1007%2Fs00431-008-0858-z	Young Child
https://onlinelibrary.wiley.com/doi/full/10.1002/bdr2.1675	Young Child
https://www.indianpediatrics.net/aug2017/638.pdf	Young Child
https://www.sciencedirect.com/science/article/pii/S0002929713002346?via%3Dihub	Young Child
https://research.nhgri.nih.gov/atlas/condition/noonan-syndrome	Young Child*
https://onlinelibrary.wiley.com/doi/full/10.1002/bdr2.1675	Young Child
https://www.indianpediatrics.net/aug2017/638.pdf	Young Child
https://onlinelibrary.wiley.com/doi/full/10.1002/ajmg.a.33518	Young Child
https://www.noonansyndrome.org.uk/	Adolescent
https://research.nhgri.nih.gov/atlas/	Adolescent
https://research.nhgri.nih.gov/atlas/	Adolescent
https://research.nhgri.nih.gov/atlas/	Adolescent
https://jmg.bmj.com/content/52/6/413	Adolescent
https://jmg.bmj.com/content/52/6/413	Adolescent
https://rasopathiesnet.org/rasopathies/syndromes/noonan-syndrome/	Young Adult
https://www.indianpediatrics.net/aug2017/638.pdf	Young Adult
https://research.nhgri.nih.gov/atlas/	Young Adult*
https://research.nhgri.nih.gov/atlas/	Young Adult
https://research.nhgri.nih.gov/atlas/	Young Adult*
https://research.nhgri.nih.gov/atlas/	Young Adult*
https://bmcmedgenet.biomedcentral.com/articles/10.1186/s12881-020-0986-5	Young Adult
https://bmcmedgenet.biomedcentral.com/articles/10.1186/s12881-020-0986-5	Young Adult
https://www.nature.com/articles/gim201632/figures/2	Young Adult
https://jmg.bmj.com/content/52/6/413	Young Adult
https://medlineplus.gov/genetics/condition/noonan-syndrome/	Older Adult
https://www.nature.com/articles/gim200875	Older Adult
Noonanhttps://www.sciencedirect.com/science/article/pii/S014067361261023X?via%3Dihub	Older Adult
Noonanhttps://www.sciencedirect.com/science/article/pii/S014067361261023X?via%3Dihub	Older Adult
https://onlinelibrary.wiley.com/doi/full/10.1002/ajmg.a.61445	Older Adult
https://disorders.eyes.arizona.edu/disorders/noonan-syndrome	Older Adult
https://www.nature.com/articles/gim201632/figures/2	Older Adult
https://www.nature.com/articles/gim201632/figures/2	Older Adult
https://www.nature.com/articles/gim201632/figures/2	Older Adult
https://jmg.bmj.com/content/52/6/413	Older Adult
https://research.nhgri.nih.gov/atlas/condition/noonan-syndrome	Infant (< 2 y)
https://link.springer.com/article/10.1007/s11825-016-0080-8#Abs1	Young Adult
Okamoto syndrome
https://medlineplus.gov/genetics/condition/au-kline-syndrome/#causes	Infant (< 2 y)
https://journals.lww.com/clindysmorphol/Fulltext/2005/04000/A_new_case_of_Okamoto_syndrome.6.aspx	Infant (< 2 y)
https://en.wikipedia.org/wiki/Okamoto_syndrome	Young Child*
https://onlinelibrary.wiley.com/doi/full/10.1002/ajmg.a.61079	Young Child
https://onlinelibrary.wiley.com/doi/full/10.1111/j.1469-8749.2008.03147.x	Young Child
https://medlineplus.gov/genetics/condition/au-kline-syndrome/#causes	Young Child
https://medlineplus.gov/genetics/condition/au-kline-syndrome/#causes	Young Child
https://journals.lww.com/clindysmorphol/Fulltext/2013/07000/Natural_history_of_a_child_with_Okamoto_syndrome.9.aspx	Young Child
https://onlinelibrary.wiley.com/doi/full/10.1002/ajmg.a.61568	Adolescent
https://medlineplus.gov/genetics/condition/au-kline-syndrome/#causes	Adolescent
Pallister-Hall syndrome
https://research.nhgri.nih.gov/atlas/	Adolescent
Pallister Killian syndrome
https://onlinelibrary.wiley.com/doi/10.1002/ajmg.a.32664	Young Child
https://onlinelibrary.wiley.com/doi/full/10.1002/ajmg.c.31423	Adolescent
Pentasomy X
https://en.wikipedia.org/wiki/Pentasomy_X	Adolescent
Pfieffer Syndrome
https://link.springer.com/referenceworkentry/10.1007%2F978-3-642-23499-6_463	Young Child
Phelan-McDermid syndrome
https://www.sciencedirect.com/science/article/pii/S1769721209000652	Young Child
https://jmg.bmj.com/content/46/4/217	Young Child*
https://www.semanticscholar.org/paper/22q13-Deletion-Syndrome%3A-An-Update-and-Review-for-Havens-Visootsak/3e8ae6ec50e9794c6a032ac43b88eec6991c24ab	Young Child
https://link.springer.com/referenceworkentry/10.1007%2F978-3-540-29676-8_464	Young Child
https://www.karger.com/Article/FullText/334260	Young Child
https://ojrd.biomedcentral.com/articles/10.1186/s13023-020-01592-5	Young Child
https://www.sciencedirect.com/science/article/pii/S1769721209000652	Young Child
https://www.researchgate.net/figure/Images-of-individuals-with-Phelan-McDermid-syndrome-illustrating-common-dysmorphic-facial_fig1_273784731	Young Child
https://ojrd.biomedcentral.com/articles/10.1186/s13023-020-01592-5	Young Child
https://ojrd.biomedcentral.com/articles/10.1186/s13023-020-01592-5	Young Child
https://link.springer.com/referenceworkentry/10.1007%2F978-3-540-29676-8_464	Adolescent
https://link.springer.com/referenceworkentry/10.1007%2F978-3-540-29676-8_464	Adolescent
https://arm22q13.wordpress.com/2015/06/17/is-22q13-deletion-syndrome-a-ciliopathy/	Young Adult
https://www.researchgate.net/figure/Images-of-individuals-with-Phelan-McDermid-syndrome-illustrating-common-dysmorphic-facial_fig1_273784731	Young Adult
https://www.sciencedirect.com/science/article/pii/B9780128001097000212	Young Adult
https://www.sciencedirect.com/science/article/pii/B9780128001097000212	Young Adult
https://www.pmsf.org/a-research-opportunity-for-adults-with-phelan-mcdermid-syndrome/	Young Adult
https://casereports.bmj.com/content/2017/bcr-2017-220778.full	Older Adult*
Pierre Robin sequence
https://link.springer.com/referenceworkentry/10.1007%2F978-3-642-23499-6_463	Young Child
Pitt Hopkins
https://www.mdpi.com/2073-4425/11/6/596/htm	Young Child
Prader Willi syndrome
https://research.nhgri.nih.gov/atlas/	Young Child
https://research.nhgri.nih.gov/atlas/	Adolescent
https://www.orthobullets.com/pediatrics/4105/prader-willi-syndrome	Infant (< 2 y)
https://www.researchgate.net/figure/Typical-Facial-Features-of-Child-with-Prader-Willi-syndrome-Photograph-with-Permission_fig1_51726552	Young Child
https://rcni.com/learning-disability-practice/evidence-and-practice/clinical/syndromes-prader-willi-syndrome-140846	Adolescent
https://research.nhgri.nih.gov/atlas/condition/prader-willi-syndrome	Adolescent
https://www.pwho.com/success-stories-maribel/	Adolescent
Pycnodysostosis
https://www.ncbi.nlm.nih.gov/pmc/articles/PMC4997772/	Older Adult
http://www.intjmorphol.com/wp-content/uploads/2016/09/Art_24_3132013.pdf	Older Adult
Rett syndrome
https://onlinelibrary.wiley.com/doi/full/10.1002/ajmg.a.34027	Young Child
https://onlinelibrary.wiley.com/doi/full/10.1002/ajmg.a.34027	Young Child
https://onlinelibrary.wiley.com/doi/full/10.1002/ajmg.a.34027	Adolescent
https://onlinelibrary.wiley.com/doi/full/10.1002/ajmg.a.34027	Adolescent
https://onlinelibrary.wiley.com/doi/full/10.1002/ajmg.a.34027	Adolescent
https://onlinelibrary.wiley.com/doi/full/10.1002/ajmg.a.34027	Young Adult
Robinow syndrome
https://www.ncbi.nlm.nih.gov/books/NBK268648/	Infant (< 2 y)
https://www.ncbi.nlm.nih.gov/books/NBK268648/	Infant (< 2 y)
https://www.ncbi.nlm.nih.gov/books/NBK268648/	Infant (< 2 y)
https://www.ncbi.nlm.nih.gov/pmc/articles/PMC5777383/	Infant (< 2 y)*
https://www.ncbi.nlm.nih.gov/pmc/articles/PMC5777383/	Young Child
https://www.ncbi.nlm.nih.gov/pmc/articles/PMC7109436/	Young Child
https://www.ncbi.nlm.nih.gov/pmc/articles/PMC5777383/	Young Child
https://onlinelibrary.wiley.com/doi/10.1002/ajmg.a.61986	Young Child
https://onlinelibrary.wiley.com/doi/10.1002/ajmg.a.61986	Young Child
https://www.ncbi.nlm.nih.gov/pmc/articles/PMC5777383/	Adolescent
https://www.semanticscholar.org/paper/Surgical-Management-of-Facial-Features-of-Robinow-A-Mossaad-Abdelrahman/18985187fab6576fd381206206e3232f08095adc	Adolescent
https://onlinelibrary.wiley.com/doi/full/10.1111/j.1399-0004.2011.01683.x	Adolescent
https://www.ncbi.nlm.nih.gov/pmc/articles/PMC5777383/	Older Adult
https://onlinelibrary.wiley.com/doi/10.1002/ajmg.a.61986	Older Adult
https://onlinelibrary.wiley.com/doi/10.1002/ajmg.a.61986	Older Adult
https://onlinelibrary.wiley.com/doi/full/10.1111/j.1399-0004.2011.01683.x	Older Adult
Romberg syndrome
https://link.springer.com/referenceworkentry/10.1007%2F978-3-642-23499-6_463	Young Adult
Rubinstein-Taybi syndrome
https://www.karger.com/Article/PDF/260045	Older Adult
http://www.turkishjournalpediatrics.org/uploads/pdf_TJP_1773.pdf	Infant (< 2 y)
http://babyonline-wikibaby.blogspot.com/2010/01/common-birth-defects-rubinstein-taybi.html	Infant (< 2 y)
https://medlineplus.gov/genetics/condition/rubinstein-taybi-syndrome/#synonyms	Young Child
https://www.researchgate.net/figure/Patient-2-A-B-downslanting-palpebral-fissures-strabismus-long-eyelashes-sharp-nose_fig2_6581909	Young Child
http://www.forgottendiseases.org/assets/RubinsteinTaybi.html	Adolescent
https://bjo.bmj.com/content/84/10/1177	Adolescent
https://research.nhgri.nih.gov/atlas/condition/rubinstein-taybi-syndrome	Adolescent
https://www.semanticscholar.org/paper/Syndrome-de-Rubinstein-Taybi-Felgenhauer/9a2fb33eed8d6c77411dad9291f4de6f03f3988c/figure/0	Adolescent
https://www.researchgate.net/figure/Patient-2-A-B-downslanting-palpebral-fissures-strabismus-long-eyelashes-sharp-nose_fig2_6581909	Young Adult
https://research.nhgri.nih.gov/atlas/condition/rubinstein-taybi-syndrome	Young Adult
https://www.nature.com/articles/5201594	Older Adult
Saethre-Chotzen syndrome
https://www.chop.edu/conditions-diseases/saethre-chotzen-syndrome	Young Child
https://jmg.bmj.com/content/jmedgenet/31/5/393.full.pdf	Infant (< 2 y)
https://www.ncbi.nlm.nih.gov/pmc/articles/PMC2719244/	Infant (< 2 y)
https://journals.lww.com/jcraniofacialsurgery/Fulltext/2018/10000/Staged_Raising_of_a_Coronal_Flap_for.69.aspx	Infant (< 2 y)
https://onlinelibrary.wiley.com/doi/epdf/10.1002/tera.1420060306	Young Child
https://www.dmp.umed.wroc.pl/pdf/2018/55/2/217.pdf	Young Child
https://oce.ovid.com/article/00006534-200912000-00040/HTML	Young Child
https://jmg.bmj.com/content/jmedgenet/31/5/393.full.pdf	Young Adult
https://onlinelibrary.wiley.com/doi/epdf/10.1002/tera.1420060306	Young Adult
https://reader.elsevier.com/reader/sd/pii/S0002929707627785?token=9DE41C4C11B1A83C6EFE1B3B1D43E562DF88EF60333982C00BE2B1680B9BE59F169B09441413981E1FEBCBF6340BDCE9&originRegion=us-east-1&originCreation=20210430195543	Young Adult
https://reader.elsevier.com/reader/sd/pii/S0002929707627785?token=9DE41C4C11B1A83C6EFE1B3B1D43E562DF88EF60333982C00BE2B1680B9BE59F169B09441413981E1FEBCBF6340BDCE9&originRegion=us-east-1&originCreation=20210430195543	Young Adult
SATB2-associated syndrome
https://www.ncbi.nlm.nih.gov/books/NBK458647/	Young Child
https://www.ncbi.nlm.nih.gov/books/NBK458647/	Young Child
https://www.ncbi.nlm.nih.gov/books/NBK458647/	Young Child
https://onlinelibrary.wiley.com/doi/full/10.1002/ajmg.a.61114	Young Child
https://storage.googleapis.com/plos-corpus-prod/10.1371/journal.pone.0006568/1/pone.0006568.pdf?X-Goog-Algorithm=GOOG4-RSA-SHA256&X-Goog-Credential=wombat-sa%40plos-prod.iam.gserviceaccount.com%2F20210513%2Fauto%2Fstorage%2Fgoog4_request&X-Goog-Date=20210513T160202Z&X-Goog-Expires=3600&X-Goog-SignedHeaders=host&X-Goog-Signature=27872461375bae00c559233f9edead245954277aa751a45880567396fed5a5721e6fe…	Young Child
https://www.ncbi.nlm.nih.gov/books/NBK458647/	Young Adult
Seckel syndrome
http://www.indianpediatrics.net/nov2004/1158.pdf	Young Child
https://www.cell.com/ajhg/references/S0002-9297(07)62660-3#%20	Young Child
https://journals.sagepub.com/doi/pdf/10.1177/0883073809332694	Young Child
Silver-Russell syndrome
https://clinicalepigeneticsjournal.biomedcentral.com/articles/10.1186/s13148-020-00865-x	Infant (< 2 y)
https://adc.bmj.com/content/96/12/1156.long	Infant (< 2 y)
https://www.ncbi.nlm.nih.gov/pmc/articles/PMC2593975/	Infant (< 2 y)
https://onlinelibrary.wiley.com/doi/10.1002/ajmg.a.61967	Infant (< 2 y)
https://clinicalepigeneticsjournal.biomedcentral.com/articles/10.1186/s13148-020-00865-x	Young Child
https://academic.oup.com/jcem/article/105/7/2401/5839772	Young Child
https://academic.oup.com/jcem/article/105/7/2401/5839772	Young Child
https://clinicalepigeneticsjournal.biomedcentral.com/articles/10.1186/s13148-020-00865-x	Adolescent
https://clinicalepigeneticsjournal.biomedcentral.com/articles/10.1186/s13148-020-00865-x	Adolescent
https://clinicalepigeneticsjournal.biomedcentral.com/articles/10.1186/s13148-020-00865-x	Young Adult
https://academic.oup.com/jcem/article/105/7/2401/5839772	Young Adult
Smith-Lemli-Optiz syndrome
https://corticalchauvinism.com/2013/08/26/the-smith-lemli-opitz-syndrome-and-autism/	Young Child
https://corticalchauvinism.com/2013/08/26/the-smith-lemli-opitz-syndrome-and-autism/	Young Child*
https://healthjade.net/smith-lemli-opitz-syndrome/	Adolescent
Smith-Magenis syndrome
https://www.intechopen.com/books/developmental-disabilities-molecules-involved-diagnosis-and-clinical-care/intellectual-and-behavioral-disabilities-in-smith-magenis-syndrome	Young Child
https://www.prisms.org/	Young Child
https://www.intechopen.com/books/developmental-disabilities-molecules-involved-diagnosis-and-clinical-care/intellectual-and-behavioral-disabilities-in-smith-magenis-syndrome	Adolescent
https://www.prisms.org/	Adolescent
https://www.intechopen.com/books/developmental-disabilities-molecules-involved-diagnosis-and-clinical-care/intellectual-and-behavioral-disabilities-in-smith-magenis-syndrome	Older Adult
Sotos syndrome
http://www.forgottendiseases.org/assets/Sotos.html	Young Child
https://onlinelibrary.wiley.com/doi/full/10.1002/ajmg.a.61617	Infant (< 2 y)
https://www.karger.com/Article/FullText/80501	Infant (< 2 y)
https://www.sourcekids.com.au/new-australian-support-organisation-for-sotos-syndrome-families/	Young Child
https://www.manchestereveningnews.co.uk/news/greater-manchester-news/three-year-old-warrior-born-20386716	Young Child
https://renaissance.stonybrookmedicine.edu/sites/default/files/Adult%20with%20Sotos%20Syndrome.pdf	Adolescent
https://renaissance.stonybrookmedicine.edu/sites/default/files/Adult%20with%20Sotos%20Syndrome.pdf	Young Adult
https://renaissance.stonybrookmedicine.edu/sites/default/files/Adult%20with%20Sotos%20Syndrome.pdf	Older Adult
Stickler syndrome
https://www.sciencedirect.com/science/article/pii/S1769721216304633#!	Infant (< 2 y)
https://www.sciencedirect.com/science/article/pii/S1748681512000988?via%3Dihub	Infant (< 2 y)
https://www.mdpi.com/2075-4426/10/3/105/htm	Young Child
https://jmg.bmj.com/content/41/8/e107	Adolescent
https://jmg.bmj.com/content/36/5/353.long	Adolescent
https://www.tandfonline.com/doi/pdf/10.1111/j.1444-0938.2000.tb04921.x?needAccess=true	Adolescent
https://www.sciencedirect.com/science/article/pii/S0378595512001773	Young Adult
https://jmg.bmj.com/content/41/8/e107	Older Adult
https://jmg.bmj.com/content/41/8/e107	Older Adult
Temple syndrome
https://jmg.bmj.com/content/51/8/495	Young Adult
Three M syndrome
https://www.researchgate.net/publication/281821704_An_adult_with_3-M_syndrome	Young Adult
Treacher Collins syndrome
https://link.springer.com/referenceworkentry/10.1007%2F978-3-642-23499-6_463	Young Child
https://reader.elsevier.com/reader/sd/pii/S0278239197902949?token=2DACEDB85FFE1F8B216A9E75367EEF131AB84855EE111CB2A6E347FB4F48B0C1B77F76E5B58BE1609838B8F52BF388BE&originRegion=us-east-1&originCreation=20210423135621	Young Child
https://link.springer.com/article/10.1007%2Fs00438-017-1384-3	Young Child
https://www.nature.com/articles/gim201529#Tab1	Young Child
https://reader.elsevier.com/reader/sd/pii/S0278239197902949?token=2DACEDB85FFE1F8B216A9E75367EEF131AB84855EE111CB2A6E347FB4F48B0C1B77F76E5B58BE1609838B8F52BF388BE&originRegion=us-east-1&originCreation=20210423135621	Young Child
https://reader.elsevier.com/reader/sd/pii/S0278239197902949?token=2DACEDB85FFE1F8B216A9E75367EEF131AB84855EE111CB2A6E347FB4F48B0C1B77F76E5B58BE1609838B8F52BF388BE&originRegion=us-east-1&originCreation=20210423135621	Young Adult
https://www.tandfonline.com/doi/full/10.1080/00016489.2019.1612530	Young Adult
https://www.nature.com/articles/gim201529#Tab1	Older Adult
Trichorhinophalangeal syndrome
https://www.facebook.com/TRPScommunity/posts/figure-1-facial-features-of-the-patient-at-age-145-years-the-shape-of-the-nose-a/1608499375911994/	Adolescent*
https://www.hindawi.com/journals/crig/2013/748057/fig1/	Young Child
https://www.ncbi.nlm.nih.gov/books/NBK425926/figure/tps.F1/	Adolescent*
Trisomy 13
https://redefiningtrisomymorethan10.wordpress.com/2018/05/27/cherie-holt-brinley-smith-mosaic-trisomy-13/	Infant (< 2 y)
https://trisomy.org/resources/parenting-a-child/trisomy-13-a-handbook-for-families/	Infant (< 2 y)
https://www.samebutdifferentcic.org.uk/nataliacopy	Young Child
https://en.wikipedia.org/wiki/Patau_syndrome	Adolescent
https://en.wikipedia.org/wiki/Patau_syndrome	Adolescent
Trisomy 18
https://trisomy.org/blog/megan-hayes-turns-40-years-old/	Adolescent
https://www.sap.org.ar/docs/publicaciones/archivosarg/2017/v115n3a24.pdf	Infant (< 2 y)*
https://www.brandonsmt18journey.com/blog/genetic-discrimination	Young Adult
Trisomy X
https://www.researchgate.net/publication/44589601_A_review_of_trisomy_X_47XXX/figures?lo=1	Adolescent*
Turner syndrome
https://www.aafp.org/afp/2007/0801/p405.html	Adolescent
https://www.jclpca.org/viewimage.asp?img=JCleftLipPalateCraniofacAnomal_2017_4_1_73_205406_f2.jpg	Adolescent
https://tss.org.uk/downloads/Teen%20Turner%20Guide.pdf	Adolescent
https://research.nhgri.nih.gov/atlas/	Adolescent
https://research.nhgri.nih.gov/atlas/	Adolescent
https://research.nhgri.nih.gov/atlas/	Adolescent
https://www.nature.com/articles/gim200875	Young Adult
https://research.nhgri.nih.gov/atlas/	Young Adult
https://onlinelibrary.wiley.com/doi/full/10.1002/ajmg.a.61461	Infant (< 2 y)*
https://onlinelibrary.wiley.com/doi/full/10.1002/ajmg.a.61461	Young Child
https://onlinelibrary.wiley.com/doi/full/10.1002/ajmg.a.61461	Young Child*
https://onlinelibrary.wiley.com/doi/full/10.1002/ajmg.a.61461	Young Child
https://onlinelibrary.wiley.com/doi/full/10.1002/ajmg.a.61461	Adolescent
https://onlinelibrary.wiley.com/doi/full/10.1002/ajmg.a.61461	Adolescent*
https://onlinelibrary.wiley.com/doi/full/10.1002/ajmg.a.61461	Adolescent
https://onlinelibrary.wiley.com/doi/full/10.1002/ajmg.a.61461	Young Adult
https://onlinelibrary.wiley.com/doi/full/10.1002/ajmg.a.61461	Young Adult
http://www.tsrx.us/meetpatients.html#Cathy's%20Story	Older Adult*
VATERL
https://www.youtube.com/watch?v=ysZ8ZJYQ-eM	Infant (< 2 y)*
Waardenburg syndrome
https://jmg.bmj.com/content/jmedgenet/34/8/656.full.pdf	Infant (< 2 y)
https://onlinelibrary.wiley.com/doi/epdf/10.1002/ajmg.a.32247	Infant (< 2 y)
https://link.springer.com/article/10.1007%2Fs12098-019-03170-5	Young Child
https://www.sciencedirect.com/science/article/pii/S0181551218304236?via%3Dihub#!	Young Child
https://onlinelibrary.wiley.com/doi/10.1002/mgg3.798	Young Child
https://www.sciencedirect.com/science/article/pii/S1672293018300060#!	Young Child
https://jmg.bmj.com/content/jmedgenet/34/8/656.full.pdf	Adolescent
https://jmg.bmj.com/content/jmedgenet/34/8/656.full.pdf	Adolescent
https://www.cambridge.org/core/journals/journal-of-laryngology-and-otology/article/audiometric-findings-in-34-patients-with-waardenburgs-syndrome/AADF34483868975D9C320E5827CF15C0	Adolescent
https://onlinelibrary.wiley.com/doi/10.1002/mgg3.798	Young Adult
https://onlinelibrary.wiley.com/doi/full/10.1046/j.0926-9959.2001.00286.x?sid=nlm%3Apubmed	Older Adult
Wolf-Hirschhorn syndrome
http://medgen.genetics.utah.edu/photographs/diseases/high/17_mod.jpg	Infant (< 2 y)
https://onlinelibrary.wiley.com/doi/full/10.1002/ajmg.a.40469	Adolescent
https://onlinelibrary.wiley.com/doi/full/10.1002/ajmg.c.30187	Infant (< 2 y)
https://onlinelibrary.wiley.com/doi/10.1002/ajmg.a.61856	Infant (< 2 y)
https://onlinelibrary.wiley.com/doi/full/10.1002/ajmg.c.30187	Young Child
https://onlinelibrary.wiley.com/doi/10.1002/ajmg.a.61856	Young Child
https://onlinelibrary.wiley.com/doi/full/10.1002/ajmg.c.30187	Young Child
https://onlinelibrary.wiley.com/doi/full/10.1002/ajmg.c.30187	Young Child
https://www.mdpi.com/2077-0383/9/11/3556	Young Child
https://onlinelibrary.wiley.com/doi/10.1002/ajmg.a.62176?af=R	Young Adult
https://onlinelibrary.wiley.com/doi/10.1002/ajmg.a.62176?af=R	Young Adult
https://onlinelibrary.wiley.com/doi/10.1002/ajmg.a.62176?af=R	Young Adult
https://onlinelibrary.wiley.com/doi/10.1002/ajmg.a.62176?af=R	Young Adult
https://onlinelibrary.wiley.com/doi/10.1002/ajmg.a.62176?af=R	Young Adult
https://onlinelibrary.wiley.com/doi/10.1002/ajmg.a.62176?af=R	Young Adult
https://onlinelibrary.wiley.com/doi/10.1002/ajmg.a.62176?af=R	Young Adult
https://onlinelibrary.wiley.com/doi/10.1002/ajmg.a.62176?af=R	Older Adult
http://wolfhirschhorn.org/2012/08/kendall/kendall-5-year-milestones/	Young Child
https://onlinelibrary.wiley.com/doi/abs/10.1002/ajmg.a.40469	Adolescent*
Williams syndrome
https://williams-syndrome.org/medical/diagnosing-williams-syndrome	Infant (< 2 y)
https://williamssyndromesmile.com/what-is-williams-syndrome/	Infant (< 2 y)*
https://williamssyndromesmile.com/theo/	Infant (< 2 y)
https://www.timesherald.com/lifestyle/local-mom-details-experience-raising-son-with-williams-syndrome/article_620d8b97-6e25-546b-975b-39246de2346e.html	Infant (< 2 y)
https://www.kidspot.com.au/news/mum-comes-to-terms-with-girls-genetic-disorder-diagnosis/news-story/0d62a6c0a84579006b45221414baaf2d	Infant (< 2 y)
https://williams-syndrome.org/blog/moments-in-time	Infant (< 2 y)*
https://www.youtube.com/watch?app=desktop&v=dvlsdOiOSN4	Infant (< 2 y)
https://mommydo.com/2013/12/18/williams-syndrome-wednesday-my-1-year-old-has-williams-syndrome/	Infant (< 2 y)*
https://community.babycenter.com/post/a59263036/update_question_about_williams_syndrome_testing	Infant (< 2 y)
https://research.nhgri.nih.gov/atlas/condition/williams-syndrome	Infant (< 2 y)*
https://research.nhgri.nih.gov/atlas/condition/williams-syndrome	Infant (< 2 y)
https://research.nhgri.nih.gov/atlas/condition/williams-syndrome	Infant (< 2 y)
https://www.cbsnews.com/pictures/worlds-friendliest-kids-gene-disorder-means-extreme-sociability/	Infant (< 2 y)
https://www.ncbi.nlm.nih.gov/books/NBK1249/figure/williams.F3/	Infant (< 2 y)
https://www.ncbi.nlm.nih.gov/books/NBK1249/figure/williams.F3/	Infant (< 2 y)
https://www.ncbi.nlm.nih.gov/books/NBK1249/figure/williams.F3/	Infant (< 2 y)
https://www.heartstreatham.co.uk/say-hello-for-williams-day	Infant (< 2 y)
https://neoreviews.aappublications.org/content/suppl/2003/04/02/4.4.e105.DC1	Infant (< 2 y)
https://www.cheshire-live.co.uk/news/chester-cheshire-news/chester-mum-backs-cycle-ride-7682898	Infant (< 2 y)
https://www.gofundme.com/f/chloeclark	Infant (< 2 y)
https://www.wibw.com/content/news/Family-shows-heart-in-tackling-Williams-Syndrome-459466203.html	Infant (< 2 y)
https://pedsinreview.aappublications.org/content/29/8/281	Infant (< 2 y)
https://www.carrickfergustimes.co.uk/news/baby-daniels-family-keen-highlight-rare-condition-2167939	Infant (< 2 y)
https://www.sciencedirect.com/science/article/abs/pii/S1058981305000354	Infant (< 2 y)
https://www.facebook.com/williamssyndrome/posts/its-williamswednesday-you-may-have-seen-this-cuties-photo-on-our-givingtuesday-f/10157850542701824/	Infant (< 2 y)
https://www.indianpediatrics.net/may2014/may-411-412.htm	Infant (< 2 y)
https://pediatrics.aappublications.org/content/145/2/e20193761/tab-figures-data	Infant (< 2 y)
https://pediatrics.aappublications.org/content/145/2/e20193761/tab-figures-data	Infant (< 2 y)
https://pediatrics.aappublications.org/content/145/2/e20193761/tab-figures-data	Infant (< 2 y)
https://pediatrics.aappublications.org/content/145/2/e20193761/tab-figures-data	Infant (< 2 y)
https://commons.wikimedia.org/wiki/File:Figura_1-_Fisionomia_de_um_portador_da_S%C3%ADndrome_de_Williams.jpg	Infant (< 2 y)
https://link.springer.com/chapter/10.1007/978-3-319-98414-8_18	Infant (< 2 y)
https://williams-syndrome.org/life-with-ws	Infant (< 2 y)
https://www.lovewhatmatters.com/tag/williams-syndrome/	Infant (< 2 y)
https://www.semanticscholar.org/paper/Williams-Beuren-syndrome-in-the-Hong-Kong-Chinese-Yau-Lo/a0f8930a578cdf32cb6b68aaffaf0ef21471eceb	Infant (< 2 y)
http://www.williamssyndrome.org.au/about.php?1	Infant (< 2 y)
https://www.babycenter.ca/thread/4202482/williams-syndrome-	Infant (< 2 y)
https://community.whattoexpect.com/forums/november-2018-babies/topic/williams-syndrome-76104508.html	Infant (< 2 y)
https://onlinelibrary.wiley.com/doi/full/10.1002/ajmg.a.35443	Infant (< 2 y)
https://onlinelibrary.wiley.com/doi/full/10.1002/ajmg.a.35443	Infant (< 2 y)
https://onlinelibrary.wiley.com/doi/full/10.1002/ajmg.a.35443	Infant (< 2 y)
https://onlinelibrary.wiley.com/doi/full/10.1002/ajmg.a.35443	Infant (< 2 y)
https://life.paperblog.com/a-little-girl-with-williams-syndrome-900167/	Infant (< 2 y)
https://www.indiegogo.com/projects/williams-syndrome-workshop-at-sick-kids-research-centre#/	Infant (< 2 y)
https://twitter.com/thewsa/status/1067460356262502400	Infant (< 2 y)
https://outshinelabels.com/blogs/outshine-labels/one-in-a-melon	Infant (< 2 y)
http://unexpectedjourneys.blogspot.com/2006/11/inspirational.html	Infant (< 2 y)
https://butterandambien.wordpress.com/tag/williams-syndrome/	Infant (< 2 y)
https://williams-syndrome.org.uk/40th-birthday/	Infant (< 2 y)
https://williams-syndrome.org.uk/40th-birthday/	Infant (< 2 y)
https://pdfs.semanticscholar.org/8956/d7afb7cc1078ad645c809448c669adcdfeab.pdf?_ga=2.243752197.1854227.1612886660-608325271.1612886660	Infant (< 2 y)
https://www.clevelandjewishnews.com/news/local_news/former-beachwood-resident-raises-36-000-for-williams-syndrome/article_ecf77f1e-7795-11e7-9f67-4f166bc62d95.html	Infant (< 2 y)
https://jmg.bmj.com/content/36/12/931	Infant (< 2 y)
https://www.semanticscholar.org/paper/diagnosis-of-Williams-syndrome-.-Clinical-and-(-)-Brewer-Morrison/57e65ee3afac38f13959a74b72224cdb8546b443/figure/2	Infant (< 2 y)
https://www.sciencedirect.com/science/article/pii/S1769721207000560?via%3Dihub	Infant (< 2 y)
https://onlinelibrary.wiley.com/doi/epdf/10.1002/ajmg.1320440605	Infant (< 2 y)
https://onlinelibrary.wiley.com/doi/epdf/10.1002/ajmg.1320440605	Infant (< 2 y)
https://link.springer.com/content/pdf/10.1007/s004390050311.pdf	Infant (< 2 y)
https://pediatrics.aappublications.org/content/pediatrics/84/5/895.full.pdf	Infant (< 2 y)
https://www.sciencedirect.com/science/article/pii/S0022347675803568?via%3Dihub	Infant (< 2 y)
https://www.sciencedirect.com/science/article/pii/S0022347688802725?via%3Dihub	Infant (< 2 y)
https://onlinelibrary.wiley.com/doi/epdf/10.1002/ajmg.1320370617	Infant (< 2 y)
https://onlinelibrary.wiley.com/doi/epdf/10.1002/ajmg.1320370617	Infant (< 2 y)
https://www.ncbi.nlm.nih.gov/pmc/articles/PMC1051668/pdf/jmedgene00276-0022.pdf	Infant (< 2 y)
https://www.ncbi.nlm.nih.gov/pmc/articles/PMC1051668/pdf/jmedgene00276-0022.pdf	Infant (< 2 y)
https://link.springer.com/content/pdf/10.1007/BF02029360.pdf	Infant (< 2 y)
https://link.springer.com/content/pdf/10.1007/BF02029360.pdf	Infant (< 2 y)
https://www.karger.com/Article/FullText/347167	Infant (< 2 y)
https://pedsinreview.aappublications.org/content/23/10/365.long	Infant (< 2 y)
https://jmg.bmj.com/content/jmedgenet/23/5/389.full.pdf	Infant (< 2 y)
https://research.nhgri.nih.gov/atlas/condition/williams-syndrome	Infant (< 2 y)
https://onlinelibrary.wiley.com/doi/full/10.1002/ajmg.a.35443	Infant (< 2 y)
https://onlinelibrary.wiley.com/doi/full/10.1002/ajmg.a.35443	Infant (< 2 y)
https://onlinelibrary.wiley.com/doi/full/10.1002/ajmg.a.35443	Infant (< 2 y)
https://onlinelibrary.wiley.com/doi/full/10.1002/ajmg.c.30266	Infant (< 2 y)
https://onlinelibrary.wiley.com/doi/full/10.1002/ajmg.c.30266	Infant (< 2 y)
https://onlinelibrary.wiley.com/doi/full/10.1002/ajmg.a.38672	Infant (< 2 y)
https://onlinelibrary.wiley.com/doi/full/10.1002/ajmg.a.38672	Infant (< 2 y)
https://onlinelibrary.wiley.com/doi/full/10.1002/ajmg.a.38672	Infant (< 2 y)
https://onlinelibrary.wiley.com/doi/full/10.1002/ajmg.a.38672	Infant (< 2 y)
https://onlinelibrary.wiley.com/doi/full/10.1002/ajmg.a.38672	Infant (< 2 y)
https://onlinelibrary.wiley.com/doi/full/10.1002/ajmg.a.38672	Infant (< 2 y)
https://onlinelibrary.wiley.com/doi/full/10.1002/ajmg.a.38672	Infant (< 2 y)*
https://onlinelibrary.wiley.com/doi/full/10.1002/ajmg.a.38672	Infant (< 2 y)*
https://onlinelibrary.wiley.com/doi/full/10.1002/ajmg.a.38672	Infant (< 2 y)*
https://onlinelibrary.wiley.com/doi/full/10.1002/ajmg.a.38672	Infant (< 2 y)*
https://onlinelibrary.wiley.com/doi/full/10.1002/ajmg.a.38672	Infant (< 2 y)
https://onlinelibrary.wiley.com/doi/full/10.1002/ajmg.a.38672	Infant (< 2 y)*
https://onlinelibrary.wiley.com/doi/full/10.1002/ajmg.a.38672	Infant (< 2 y)
https://onlinelibrary.wiley.com/doi/full/10.1002/ajmg.a.38672	Infant (< 2 y)*
https://onlinelibrary.wiley.com/doi/full/10.1002/ajmg.a.38672	Infant (< 2 y)
https://onlinelibrary.wiley.com/doi/full/10.1002/ajmg.a.38672	Infant (< 2 y)
https://onlinelibrary.wiley.com/doi/full/10.1002/ajmg.a.38672	Infant (< 2 y)
https://onlinelibrary.wiley.com/doi/full/10.1002/ajmg.a.38672	Infant (< 2 y)
https://onlinelibrary.wiley.com/doi/full/10.1002/ajmg.a.38672	Infant (< 2 y)
https://pedsinreview.aappublications.org/content/23/10/365.long	Young Child
https://onlinelibrary.wiley.com/doi/epdf/10.1002/%28SICI%291096-8628%2819970303%2969%3A1%3C107%3A%3AAID-AJMG21%3E3.0.CO%3B2-S	Young Child
https://onlinelibrary.wiley.com/doi/epdf/10.1002/%28SICI%291096-8628%2819970303%2969%3A1%3C107%3A%3AAID-AJMG21%3E3.0.CO%3B2-S	Young Child
https://research.nhgri.nih.gov/atlas/condition/williams-syndrome	Young Child
http://www.wiringthebrain.com/2010/08/coloured-hearing-in-williams-syndrome.html	Young Child
https://www.dailymail.co.uk/health/article-3067390/Little-girl-s-rare-illness-means-s-unafraid-strangers-extremely-friendly-polite-meets.html	Young Child
https://www.pinterest.com/pin/40813940349907432/	Young Child
https://research.nhgri.nih.gov/atlas/condition/williams-syndrome	Young Child
https://research.nhgri.nih.gov/atlas/condition/williams-syndrome	Young Child
https://research.nhgri.nih.gov/atlas/condition/williams-syndrome	Young Child
https://research.nhgri.nih.gov/atlas/condition/williams-syndrome	Young Child
https://www.stlouischildrens.org/conditions-treatments/williams-syndrome-center	Young Child
https://medlineplus.gov/genetics/condition/williams-syndrome/	Young Child
https://www.indianpediatrics.net/may2014/may-411-412.htm	Young Child
https://www.indianpediatrics.net/may2014/may-411-412.htm	Young Child
https://pediatrics.aappublications.org/content/145/2/e20193761/tab-figures-data	Young Child
https://pediatrics.aappublications.org/content/145/2/e20193761/tab-figures-data	Young Child
https://medlineplus.gov/genetics/condition/williams-syndrome/	Young Child
https://raisingchildren.net.au/disability/guide-to-disabilities/assessment-diagnosis/williams-syndrome	Young Child
https://williams-syndrome.org/what-is-ws	Young Child
https://theinspiredhome.org/youre-invited-to/untitled-design-4-2/	Young Child
https://www.mirror.co.uk/news/uk-news/boy-4-born-rare-disorder-19910635	Young Child
https://aapos.org/glossary/williams-syndrome	Young Child
http://www.nacd.org/williams-syndrome-mila-not-held-back-by-williams-syndrome/	Young Child
https://www.chicoer.com/2011/05/15/chico-girl-has-rare-williams-syndrome/	Young Child*
https://www.salk.edu/news-release/nih-awards-salk-institute-5-5-million-grant-to-study-williams-syndrome/	Young Child
https://www.salk.edu/news-release/nih-awards-salk-institute-5-5-million-grant-to-study-williams-syndrome/	Young Child
https://williams-syndrome.org/	Young Child
https://williams-syndrome.org/next-steps/getting-started-in-school	Young Child
https://outshinelabels.com/blogs/outshine-labels/piper-gretel	Young Child
https://outshinelabels.com/blogs/outshine-labels/piper-gretel	Young Child
https://www.bpod.mrc.ac.uk/archive/2012/7/11	Young Child
https://www.ahajournals.org/doi/full/10.1161/CIRCULATIONAHA.112.000064	Young Child
https://www.physio-pedia.com/William%27s_Syndrome	Young Child
https://www.capitalgazette.com/neighborhoods/ac-cn-north-county-0623-story.html	Young Child
https://www.ncbi.nlm.nih.gov/pmc/articles/PMC3383614/	Young Child
https://outshinelabels.com/blogs/outshine-labels/tyler	Young Child
https://www.foxsports.com/stories/mlb/mias-story-williams-syndrome-a-blessing-for-one-red-sox-family	Young Child
https://link.springer.com/referenceworkentry/10.1007%2F978-1-4939-2401-1_246	Young Child
https://link.springer.com/referenceworkentry/10.1007%2F978-1-4939-2401-1_246	Young Child
https://www.quora.com/Is-it-true-that-people-affected-by-Williams-syndrome-are-always-happy	Young Child
https://healthjade.com/williams-syndrome/	Young Child
https://www.southwalesargus.co.uk/news/15299167.target-achieved-midway-through-williams-syndrome-awareness-weekend-events-organised-by-newbridge-family/	Young Child
https://www.nejm.org/doi/full/10.1056/NEJMra0903074	Young Child
https://onlinelibrary.wiley.com/doi/full/10.1002/ajmg.a.35443	Young Child
https://www.sootoday.com/local-news/mom-of-boy-with-williams-syndrome-wants-to-put-a-face-to-this-rare-disorder-2327644	Young Child
https://www.stlouischildrens.org/conditions-treatments/williams-syndrome-center/diagnosing-williams-syndrome	Young Child
https://www.pinterest.com/pin/79164905926926077/	Young Child
https://onlinelibrary.wiley.com/doi/full/10.1002/ajmg.c.30266	Young Child
https://williams-syndrome.org.uk/40th-birthday/	Young Child*
https://williams-syndrome.org.uk/40th-birthday/	Young Child
https://williams-syndrome.org.uk/40th-birthday/	Young Child
https://williams-syndrome.org.uk/40th-birthday/	Young Child
https://williams-syndrome.org.uk/40th-birthday/	Young Child
https://pdfs.semanticscholar.org/8956/d7afb7cc1078ad645c809448c669adcdfeab.pdf?_ga=2.243752197.1854227.1612886660-608325271.1612886660	Young Child
https://www.justgiving.com/fundraising/freyavsnowdon	Young Child
https://www.stlouischildrens.org/sites/default/files/SLC18759_LearningAboutWS_F-PDF.pdf	Young Child
https://www.stlouischildrens.org/sites/default/files/SLC18759_LearningAboutWS_F-PDF.pdf	Young Child
http://amelieclara.canalblog.com/archives/2010/03/12/17211707.html	Young Child
https://www.consultant360.com/content/toddler-elfin-face-cardiovascular-abnormalities-hypercalcemia-and-developmental-delays	Young Child
http://handicap-mentaux.e-monsite.com/pages/pathologie/le-syndrome-de.html	Young Child
https://onlinelibrary.wiley.com/reader/content/15d961c0472/10.1002/ajmg.1320470409/format/pdf/OEBPS/pages/bg2.png	Young Child
https://onlinelibrary.wiley.com/reader/content/15d961c0472/10.1002/ajmg.1320470409/format/pdf/OEBPS/pages/bg2.png	Young Child
https://www.ncbi.nlm.nih.gov/pmc/articles/PMC3999462/pdf/AN20758251-20-009.pdf	Young Child
https://www.ncbi.nlm.nih.gov/pmc/articles/PMC3999462/pdf/AN20758251-20-009.pdf	Young Child
https://theconversation.com/explainer-what-is-williams-syndrome-26142	Young Child
https://theconversation.com/explainer-what-is-williams-syndrome-26142	Young Child
https://www.lovewhatmatters.com/its-nothing-dont-worry-she-had-abnormal-starry-blue-eyes-a-normal-checkup-for-a-mild-cough-changed-our-lives-forever-mom-births-baby-with-williams-syndrome-genetic-disorder-or-not/	Young Child
https://onlinelibrary.wiley.com/doi/full/10.1002/ajmg.a.35443	Young Child
https://direct.mit.edu/jocn/article/12/Supplement%201/1/3472/Preface	Young Child
https://onlinelibrary.wiley.com/doi/epdf/10.1111/j.1440-1754.1993.tb03023.x	Young Child
https://onlinelibrary.wiley.com/doi/epdf/10.1111/j.1440-1754.1993.tb03023.x	Young Child
https://onlinelibrary.wiley.com/reader/content/15d961c0472/10.1002/ajmg.1320470409/format/pdf/OEBPS/pages/bg2.png	Young Child
https://onlinelibrary.wiley.com/doi/epdf/10.1002/ajmg.1320440605	Young Child
https://www.sciencedirect.com/science/article/pii/S0022347688802725?via%3Dihub	Young Child
https://onlinelibrary.wiley.com/doi/epdf/10.1002/ajmg.1320470408	Young Child
https://onlinelibrary.wiley.com/doi/epdf/10.1002/ajmg.1320470408	Young Child
https://www.ncbi.nlm.nih.gov/pmc/articles/PMC1051668/pdf/jmedgene00276-0022.pdf	Young Child
https://www.ncbi.nlm.nih.gov/pmc/articles/PMC1051668/pdf/jmedgene00276-0022.pdf	Young Child
https://www.ncbi.nlm.nih.gov/pmc/articles/PMC1051668/pdf/jmedgene00276-0022.pdf	Young Child
https://www.nature.com/articles/5201673	Young Child
https://www.nature.com/articles/5201673	Young Child
https://onlinelibrary.wiley.com/doi/full/10.1002/ajmg.a.10892	Young Child
https://associationofanaesthetists-publications.onlinelibrary.wiley.com/doi/epdf/10.1111/j.1365-2044.1991.tb09353.x	Young Child
https://www.nature.com/articles/jhg199837.pdf	Young Child
https://onlinelibrary.wiley.com/doi/epdf/10.1002/ajmg.1320510305	Young Child
https://www.cambridge.org/core/journals/journal-of-laryngology-and-otology/article/hyperacusis-and-williams-syndrome/A16632562D103DBF61A80253B5BFDD4F	Young Child
https://jmg.bmj.com/content/jmedgenet/23/5/389.full.pdf	Young Child
https://jmg.bmj.com/content/jmedgenet/23/5/389.full.pdf	Young Child
https://www.degruyter.com/document/doi/10.1515/jpem-2013-0167/html	Young Child*
https://www.sciencedirect.com/science/article/pii/S0887899404005089?via%3Dihub#bib22	Young Child
https://www.sciencedirect.com/science/article/pii/S0887899404005089?via%3Dihub#bib22	Young Child
https://link.springer.com/chapter/10.1007/978-3-319-98414-8_18	Young Child
https://onlinelibrary.wiley.com/doi/full/10.1002/ajmg.a.35443	Young Child*
https://onlinelibrary.wiley.com/doi/full/10.1002/ajmg.a.35443	Young Child
https://onlinelibrary.wiley.com/doi/full/10.1002/ajmg.a.35443	Young Child
https://onlinelibrary.wiley.com/doi/full/10.1002/ajmg.a.35443	Young Child
https://onlinelibrary.wiley.com/doi/full/10.1002/ajmg.a.35443	Young Child
https://onlinelibrary.wiley.com/doi/full/10.1002/ajmg.a.35443	Young Child
https://onlinelibrary.wiley.com/doi/full/10.1002/ajmg.a.35443	Young Child
https://onlinelibrary.wiley.com/doi/full/10.1002/ajmg.a.35443	Young Child
https://onlinelibrary.wiley.com/doi/full/10.1002/ajmg.c.30266	Young Child
https://onlinelibrary.wiley.com/doi/full/10.1002/ajmg.c.30266	Young Child*
https://onlinelibrary.wiley.com/doi/full/10.1002/ajmg.c.30266	Young Child
https://research.nhgri.nih.gov/atlas/condition/williams-syndrome	Young Child
https://research.nhgri.nih.gov/atlas/condition/williams-syndrome	Young Child
https://onlinelibrary.wiley.com/doi/full/10.1002/ajmg.a.38672	Young Child*
https://onlinelibrary.wiley.com/doi/full/10.1002/ajmg.a.38672	Young Child
https://onlinelibrary.wiley.com/doi/full/10.1002/ajmg.a.38672	Young Child
https://onlinelibrary.wiley.com/doi/full/10.1002/ajmg.a.38672	Young Child
https://onlinelibrary.wiley.com/doi/full/10.1002/ajmg.a.38672	Young Child
https://onlinelibrary.wiley.com/doi/full/10.1002/ajmg.a.38672	Young Child
https://onlinelibrary.wiley.com/doi/full/10.1002/ajmg.a.38672	Young Child
https://onlinelibrary.wiley.com/doi/full/10.1002/ajmg.a.38672	Young Child
https://onlinelibrary.wiley.com/doi/full/10.1002/ajmg.a.38672	Young Child
https://onlinelibrary.wiley.com/doi/full/10.1002/ajmg.a.38672	Young Child
https://onlinelibrary.wiley.com/doi/full/10.1002/ajmg.a.38672	Young Child
https://onlinelibrary.wiley.com/doi/full/10.1002/ajmg.a.38672	Young Child
https://onlinelibrary.wiley.com/doi/full/10.1002/ajmg.a.38672	Young Child
https://onlinelibrary.wiley.com/doi/full/10.1002/ajmg.a.38672	Young Child
https://onlinelibrary.wiley.com/doi/full/10.1002/ajmg.a.38672	Young Child
https://onlinelibrary.wiley.com/doi/full/10.1002/ajmg.a.38672	Young Child
https://onlinelibrary.wiley.com/doi/full/10.1002/ajmg.a.38672	Young Child
https://onlinelibrary.wiley.com/doi/full/10.1002/ajmg.a.38672	Young Child
https://onlinelibrary.wiley.com/doi/full/10.1002/ajmg.a.38672	Young Child
https://www.contemporarypediatrics.com/view/toddler-elfin-face-cardiovascular-abnormalities-hypercalcemia-and-developmental-delays	Young Child
https://medlineplus.gov/genetics/condition/williams-syndrome/#resources	Young Child
https://medlineplus.gov/genetics/condition/williams-syndrome/#resources	Young Child
https://pediatrics.aappublications.org/content/145/2/e20193761/tab-figures-data	Young Child
https://pediatrics.aappublications.org/content/145/2/e20193761/tab-figures-data	Young Child*
https://www.indianpediatrics.net/may2014/may-411-412.htm	Young Child
https://www.indianpediatrics.net/may2014/may-411-412.htm	Young Child
https://onlinelibrary.wiley.com/doi/10.1002/ajmg.c.30266	Young Child
https://onlinelibrary.wiley.com/doi/10.1002/ajmg.c.30266	Young Child
http://archive.jpda.com.pk/volume-19-issue-1/facial-and-dental-manifestations-of-williams-syndrome-case-report/	Young Child
https://www.scielo.br/scielo.php?script=sci_arttext&pid=S1807-59322007000200011	Young Child
https://www.scielo.br/scielo.php?script=sci_arttext&pid=S1807-59322007000200011	Young Child
https://www.researchgate.net/publication/228106376_Children_With_Williams_Syndrome_Language_Cognitive_and_Behavioral_Characteristics_and_Their_Implications_for_Intervention	Young Child*
https://www.stlouischildrens.org/health-resources/pulse/family-faces-williams-syndrome	Young Child
http://www.pediatricwebsite.com/tests/answers/002.html	Young Child
https://www.researchgate.net/publication/266462971_Sindrome_de_Williams-Beuren_Informe_de_dos_casos_con_diagnostico_molecular	Young Child
https://www.researchgate.net/publication/266462971_Sindrome_de_Williams-Beuren_Informe_de_dos_casos_con_diagnostico_molecular	Young Child
https://www.salk.edu/news-release/nih-awards-salk-institute-5-5-million-grant-to-study-williams-syndrome/	Young Child
https://williams-syndrome.org/blog/education	Young Child
https://link.springer.com/article/10.1007/s00247-010-1908-z/figures/7	Young Child
https://williams-syndrome.org.uk/40th-birthday/	Young Child
https://williams-syndrome.org.uk/40th-birthday/	Young Child
https://williams-syndrome.org.uk/40th-birthday/	Young Child
https://research.nhgri.nih.gov/atlas/condition/williams-syndrome	Young Child
https://research.nhgri.nih.gov/atlas/condition/williams-syndrome	Young Child*
https://research.nhgri.nih.gov/atlas/condition/williams-syndrome	Young Child
https://research.nhgri.nih.gov/atlas/condition/williams-syndrome	Young Child
https://research.nhgri.nih.gov/atlas/condition/williams-syndrome	Young Child
https://research.nhgri.nih.gov/atlas/condition/williams-syndrome	Young Child
https://research.nhgri.nih.gov/atlas/condition/williams-syndrome	Young Child
https://research.nhgri.nih.gov/atlas/condition/williams-syndrome	Young Child
https://research.nhgri.nih.gov/atlas/condition/williams-syndrome	Young Child
https://research.nhgri.nih.gov/atlas/condition/williams-syndrome	Young Child*
https://research.nhgri.nih.gov/atlas/condition/williams-syndrome	Young Child
https://www.nejm.org/doi/full/10.1056/NEJMra0903074	Young Child
https://onlinelibrary.wiley.com/doi/full/10.1002/ajmg.a.38672	Young Child
https://onlinelibrary.wiley.com/doi/full/10.1002/ajmg.a.38672	Young Child
https://onlinelibrary.wiley.com/doi/full/10.1002/ajmg.a.38672	Young Child
https://onlinelibrary.wiley.com/doi/full/10.1002/ajmg.a.38672	Young Child
https://onlinelibrary.wiley.com/doi/full/10.1002/ajmg.a.38672	Young Child
https://onlinelibrary.wiley.com/doi/full/10.1002/ajmg.a.38672	Young Child
https://onlinelibrary.wiley.com/doi/full/10.1002/ajmg.a.38672	Young Child
https://onlinelibrary.wiley.com/doi/full/10.1002/ajmg.a.38672	Young Child
https://onlinelibrary.wiley.com/doi/full/10.1002/ajmg.a.38672	Young Child
https://onlinelibrary.wiley.com/doi/full/10.1002/ajmg.a.38672	Young Child
https://onlinelibrary.wiley.com/doi/full/10.1002/ajmg.a.38672	Young Child
https://onlinelibrary.wiley.com/doi/full/10.1002/ajmg.a.38672	Young Child
https://onlinelibrary.wiley.com/doi/full/10.1002/ajmg.a.38672	Young Child
https://onlinelibrary.wiley.com/doi/full/10.1002/ajmg.a.38672	Young Child
https://onlinelibrary.wiley.com/doi/full/10.1002/ajmg.a.38672	Young Child
https://onlinelibrary.wiley.com/doi/full/10.1002/ajmg.a.38672	Young Child
https://onlinelibrary.wiley.com/doi/full/10.1002/ajmg.a.38672	Young Child
https://onlinelibrary.wiley.com/doi/full/10.1002/ajmg.a.38672	Young Child
https://onlinelibrary.wiley.com/doi/full/10.1002/ajmg.a.38672	Young Child
https://onlinelibrary.wiley.com/doi/full/10.1002/ajmg.a.38672	Young Child
https://onlinelibrary.wiley.com/doi/full/10.1002/ajmg.a.38672	Young Child
https://www.stlouischildrens.org/sites/default/files/SLC18759_LearningAboutWS_F-PDF.pdf	Young Child
https://www.nature.com/articles/gim200875	Young Child
https://jmg.bmj.com/content/36/12/931	Young Child
https://theconversation.com/A1:K1explainer-what-is-williams-syndrome-26142	Young Child
https://www.ncbi.nlm.nih.gov/pmc/articles/PMC3865388/	Young Child
https://onlinelibrary.wiley.com/doi/full/10.1002/ajmg.a.38289	Young Child
https://www.hindawi.com/journals/bmri/2015/903175/	Young Child
https://onlinelibrary.wiley.com/doi/epdf/10.1002/ajmg.1320440605	Young Child
https://onlinelibrary.wiley.com/doi/epdf/10.1002/ajmg.1320440605	Young Child
https://www.sciencedirect.com/science/article/pii/S0022347675803568?via%3Dihub	Young Child
https://www.sciencedirect.com/science/article/pii/S0022347675803568?via%3Dihub	Young Child
https://www.sciencedirect.com/science/article/pii/S0161642088329593?via%3Dihub	Young Child
https://onlinelibrary.wiley.com/doi/epdf/10.1002/ajmg.1320370617	Young Child
https://onlinelibrary.wiley.com/doi/epdf/10.1002/ajmg.1320370617	Young Child
https://www.ncbi.nlm.nih.gov/pmc/articles/PMC1051668/pdf/jmedgene00276-0022.pdf	Young Child
https://www.ncbi.nlm.nih.gov/pmc/articles/PMC1051668/pdf/jmedgene00276-0022.pdf	Young Child
https://link.springer.com/content/pdf/10.1007/BF02029360.pdf	Young Child
https://www.nature.com/articles/5201673	Young Child
https://www.liebertpub.com/doi/pdf/10.1089/gte.2007.0007	Young Child
https://www.sciencedirect.com/science/article/pii/S0022347685802961?via%3Dihub	Young Child
https://www.sciencedirect.com/science/article/pii/S1769721205001072?via%3Dihub#fig1	Young Child
https://www.karger.com/Article/Pdf/120245	Young Child
https://onlinelibrary.wiley.com/doi/epdf/10.1111/j.1442-200X.1991.tb01886.x	Young Child
https://onlinelibrary.wiley.com/doi/epdf/10.1002/%28SICI%291096-8628%2819970303%2969%3A1%3C107%3A%3AAID-AJMG21%3E3.0.CO%3B2-S	Young Child
https://onlinelibrary.wiley.com/doi/epdf/10.1002/%28SICI%291096-8628%2819970303%2969%3A1%3C107%3A%3AAID-AJMG21%3E3.0.CO%3B2-S	Young Child
https://onlinelibrary.wiley.com/doi/epdf/10.1111/j.1442-200X.1993.tb03046.x	Young Child
https://link.springer.com/content/pdf/10.1007/BF00973674.pdf	Young Child
http://www.scielo.br/scielo.php?script=sci_arttext&pid=S0004-282X1998000400028&lng=pt&tlng=pt	Young Child
https://journals.sagepub.com/doi/pdf/10.1177/000992289903800401	Young Child
https://www.degruyter.com/document/doi/10.1515/jpem-2013-0167/html	Young Child
https://reader.elsevier.com/reader/sd/pii/S0002939414711808?token=2B2B6D832C90746B1AAA27F59316D23C8CC54FA83544AA263E3A45B5A44AE1DB65E7785E95F09F50E30D28BB3D04065D&originRegion=us-east-1&originCreation=20210416175536	Young Child
https://www.sciencedirect.com/science/article/pii/S0887899404005089?via%3Dihub#bib22	Young Child
https://www.sciencedirect.com/science/article/pii/S0887899404005089?via%3Dihub#bib22	Young Child
https://www.sciencedirect.com/science/article/pii/S0887899404005089?via%3Dihub#bib22	Young Child
https://www.sciencedirect.com/science/article/pii/S0887899404005089?via%3Dihub#bib22	Young Child
https://www.sciencedirect.com/science/article/pii/S0887899404005089?via%3Dihub#bib22	Young Child
https://link.springer.com/referenceworkentry/10.1007%2F978-1-4939-2401-1_246#Sec3	Young Child
https://positiveexposure.org/gallery/	Young Child
https://positiveexposure.org/gallery/	Young Child
https://positiveexposure.org/gallery/	Young Child
https://medlineplus.gov/genetics/condition/williams-syndrome/#resources	Adolescent
https://medlineplus.gov/genetics/condition/williams-syndrome/#resources	Adolescent
https://pediatrics.aappublications.org/content/145/2/e20193761/tab-figures-data	Adolescent*
https://pediatrics.aappublications.org/content/145/2/e20193761/tab-figures-data	Adolescent
https://www.indianpediatrics.net/may2014/may-411-412.htm	Adolescent
https://www.indianpediatrics.net/may2014/may-411-412.htm	Adolescent
https://www.indianpediatrics.net/may2014/may-411-412.htm	Adolescent
https://www.salk.edu/news-release/nih-awards-salk-institute-5-5-million-grant-to-study-williams-syndrome/	Adolescent
https://www.salk.edu/news-release/nih-awards-salk-institute-5-5-million-grant-to-study-williams-syndrome/	Adolescent
https://pdfs.semanticscholar.org/8956/d7afb7cc1078ad645c809448c669adcdfeab.pdf?_ga=2.243752197.1854227.1612886660-608325271.1612886660	Adolescent
https://onlinelibrary.wiley.com/doi/10.1002/ajmg.c.30266	Adolescent
https://link.springer.com/epdf/10.1007/BF03012465?sharing_token=BCOUtiwS2s4K7qN_Vo0Ezfe4RwlQNchNByi7wbcMAY4Gbqo25wvwz8fAFL8f9uYgThMw14OEO9puCLaZQsZOFOplI7Mq2P8dHgjXnv0WBWyRJiLZN7ZTBoo0F7yAMekTKZ1Fwy6E1ZTwmiO56YlFjA%3D%3D	Adolescent
https://www.researchgate.net/publication/228106376_Children_With_Williams_Syndrome_Language_Cognitive_and_Behavioral_Characteristics_and_Their_Implications_for_Intervention	Adolescent
https://www.researchgate.net/publication/297605403_Double_chamber_right_ventricle_in_Williams_syndrome_a_rare_cardiac_anomaly_reported	Adolescent
https://williams-syndrome.org/blog/striving-for-autonomy	Adolescent
https://williams-syndrome.org/blog/volunteer-spotlight	Adolescent
https://williams-syndrome.org.uk/40th-birthday/	Adolescent
https://williams-syndrome.org.uk/40th-birthday/	Adolescent
https://williams-syndrome.org.uk/40th-birthday/	Adolescent
https://williams-syndrome.org.uk/40th-birthday/	Adolescent
https://williams-syndrome.org.uk/40th-birthday/	Adolescent
https://research.nhgri.nih.gov/atlas/condition/williams-syndrome	Adolescent
https://research.nhgri.nih.gov/atlas/condition/williams-syndrome	Adolescent
https://research.nhgri.nih.gov/atlas/condition/williams-syndrome	Adolescent*
https://research.nhgri.nih.gov/atlas/condition/williams-syndrome	Adolescent
https://research.nhgri.nih.gov/atlas/condition/williams-syndrome	Adolescent
https://research.nhgri.nih.gov/atlas/condition/williams-syndrome	Adolescent
https://research.nhgri.nih.gov/atlas/condition/williams-syndrome	Adolescent
https://research.nhgri.nih.gov/atlas/condition/williams-syndrome	Adolescent
https://themighty.com/2015/04/the-dreams-of-my-child-with-williams-syndrome/	Adolescent
https://www.gemssforschools.org/conditions/williams/default	Adolescent
https://onlinelibrary.wiley.com/doi/full/10.1002/ajmg.a.38672	Adolescent
https://onlinelibrary.wiley.com/doi/full/10.1002/ajmg.a.38672	Adolescent
https://onlinelibrary.wiley.com/doi/full/10.1002/ajmg.a.38672	Adolescent*
https://onlinelibrary.wiley.com/doi/full/10.1002/ajmg.a.38672	Adolescent
https://onlinelibrary.wiley.com/doi/full/10.1002/ajmg.a.38672	Adolescent
https://onlinelibrary.wiley.com/doi/full/10.1002/ajmg.a.38672	Adolescent
https://onlinelibrary.wiley.com/doi/full/10.1002/ajmg.a.38672	Adolescent
https://onlinelibrary.wiley.com/doi/full/10.1002/ajmg.a.38672	Adolescent
https://onlinelibrary.wiley.com/doi/full/10.1002/ajmg.a.38672	Adolescent*
https://onlinelibrary.wiley.com/doi/full/10.1002/ajmg.a.38672	Adolescent
https://onlinelibrary.wiley.com/doi/full/10.1002/ajmg.a.38672	Adolescent
https://onlinelibrary.wiley.com/doi/full/10.1002/ajmg.a.38672	Adolescent*
https://onlinelibrary.wiley.com/doi/full/10.1002/ajmg.a.38672	Adolescent*
https://onlinelibrary.wiley.com/doi/full/10.1002/ajmg.a.38672	Adolescent
https://onlinelibrary.wiley.com/doi/full/10.1002/ajmg.a.38672	Adolescent
https://onlinelibrary.wiley.com/doi/full/10.1002/ajmg.a.38672	Adolescent
https://onlinelibrary.wiley.com/doi/full/10.1002/ajmg.a.38672	Adolescent
https://www.facebook.com/SyndromedeWilliamsBeurenIledeFrance/	Adolescent
https://www.facebook.com/SyndromedeWilliamsBeurenIledeFrance/	Adolescent
https://i.skyrock.net/0916/42970916/pics/2427495993_small_2.jpg	Adolescent
https://onlinelibrary.wiley.com/doi/full/10.1002/ajmg.a.35443	Adolescent
https://onlinelibrary.wiley.com/doi/full/10.1002/ajmg.a.35443	Adolescent
https://onlinelibrary.wiley.com/doi/epdf/10.1111/j.1440-1754.1993.tb03023.x	Adolescent
https://www.hindawi.com/journals/bmri/2015/903175/	Adolescent
https://onlinelibrary.wiley.com/doi/epdf/10.1002/%28SICI%291096-8628%2819960823%2964%3A3%3C473%3A%3AAID-AJMG5%3E3.0.CO%3B2-Q	Adolescent
https://onlinelibrary.wiley.com/doi/epdf/10.1111/j.1399-0004.1996.tb04320.x	Adolescent
https://www.sciencedirect.com/science/article/pii/S1769721207000560?via%3Dihub	Adolescent
https://onlinelibrary.wiley.com/doi/epdf/10.1002/ajmg.1320440605	Adolescent
https://pediatrics.aappublications.org/content/pediatrics/80/1/85.full.pdf	Adolescent
https://pediatrics.aappublications.org/content/pediatrics/80/1/85.full.pdf	Adolescent
https://www.sciencedirect.com/science/article/pii/S0022347675803568?via%3Dihub	Adolescent
https://www.sciencedirect.com/science/article/pii/S0022347688802725?via%3Dihub	Adolescent
https://research.nhgri.nih.gov/atlas/condition/williams-syndrome	Adolescent
https://research.nhgri.nih.gov/atlas/images/conditions/pKNmrcprSQX.jpg	Adolescent
https://research.nhgri.nih.gov/atlas/images/conditions/32$v_YB3pp95PE_hMcr$ef2D45qYGQFS.jpg	Adolescent
https://research.nhgri.nih.gov/atlas/images/conditions/XfKUqKfyZG6hVwX4VTGvn.jpg	Adolescent
https://onlinelibrary.wiley.com/doi/full/10.1002/ajmg.a.38672	Adolescent
https://onlinelibrary.wiley.com/doi/full/10.1002/ajmg.a.38672	Adolescent
https://onlinelibrary.wiley.com/doi/full/10.1002/ajmg.a.38672	Adolescent*
https://onlinelibrary.wiley.com/doi/full/10.1002/ajmg.a.38672	Adolescent
https://www.indianpediatrics.net/may2014/may-411-412.htm	Adolescent
https://www.scirp.org/pdf/OJGen_2014091210240354.pdf	Adolescent
http://www.spolws.sk/media/pdf/ws-dizert-praca.pdf	Adolescent
https://www.chicagotribune.com/resizer/dowzDYG_dqubteJrlf1hu2lETbo=/800x449/top/www.trbimg.com/img-5c49ed10/turbine/ct-1548348684-e09oynrdgz-snap-image	Adolescent
https://www.williamssyndrome.ca/wp-content/uploads/2018/01/music-770x330.jpg	Adolescent*
https://cpd.usu.edu/images/Nathan%20eagle%20scout.sq.jpg	Adolescent
https://theviewfrommynestcom.files.wordpress.com/2018/05/10c8e44c-dc8e-4a99-9493-6cdb9e0d2b30.jpeg	Adolescent
https://www.ihcfoundation.org.nz/who-we-fund/2017/8/27/nz-williams-syndrome-association-camp	Adolescent
https://diseasespictures.com/williams-syndrome/	Adolescent
https://www.pinterest.com/pin/212302569910441318/	Adolescent
https://www.nytimes.com/video/magazine/1194817106646/my-life-with-williams.html	Adolescent
https://stewarthome.com/williams-syndrome-puts-music-in-our-hearts/riley_marion/	Adolescent
https://williams-syndrome.org.uk/40th-birthday/	Adolescent
https://williams-syndrome.org.uk/40th-birthday/	Adolescent*
https://williams-syndrome.org.uk/40th-birthday/	Adolescent
https://williams-syndrome.org.uk/40th-birthday/	Adolescent
https://williams-syndrome.org.uk/40th-birthday/	Adolescent
https://onlinelibrary.wiley.com/doi/full/10.1002/ajmg.a.38672	Adolescent
https://onlinelibrary.wiley.com/doi/full/10.1002/ajmg.a.35443	Adolescent
https://onlinelibrary.wiley.com/doi/full/10.1002/ajmg.a.35443	Adolescent
https://onlinelibrary.wiley.com/doi/epdf/10.1002/ajmg.1320440605	Adolescent
https://onlinelibrary.wiley.com/doi/epdf/10.1002/ajmg.1320440605	Adolescent
https://onlinelibrary.wiley.com/doi/epdf/10.1002/ajmg.1320440605	Adolescent
https://onlinelibrary.wiley.com/doi/epdf/10.1002/ajmg.1320440605	Adolescent
https://onlinelibrary.wiley.com/doi/epdf/10.1111/j.1440-1754.1993.tb03023.x	Adolescent
https://www.sciencedirect.com/science/article/pii/B9780444528919000336?via%3Dihub#bb0005	Adolescent
https://onlinelibrary.wiley.com/doi/epdf/10.1111/j.1399-0004.1996.tb04320.x	Adolescent
https://link.springer.com/content/pdf/10.1007/s004390050311.pdf	Adolescent
https://www.ncbi.nlm.nih.gov/pmc/articles/PMC1051668/pdf/jmedgene00276-0022.pdf	Adolescent
https://www.nature.com/articles/5201673	Adolescent
https://onlinelibrary.wiley.com/doi/epdf/10.1002/%28SICI%291096-8628%2819970303%2969%3A1%3C107%3A%3AAID-AJMG21%3E3.0.CO%3B2-S	Adolescent
https://onlinelibrary.wiley.com/doi/epdf/10.1002/%28SICI%291096-8628%2819970303%2969%3A1%3C107%3A%3AAID-AJMG21%3E3.0.CO%3B2-S	Adolescent
https://journals.sagepub.com/doi/pdf/10.1177/000992289903800401	Adolescent
https://jmg.bmj.com/content/jmedgenet/23/5/389.full.pdf	Adolescent
https://www.sciencedirect.com/science/article/pii/S0887899404005089?via%3Dihub#bib22	Adolescent
https://onlinelibrary.wiley.com/doi/full/10.1002/ajmg.c.30266	Adolescent*
https://onlinelibrary.wiley.com/doi/full/10.1002/ajmg.a.38672	Adolescent
https://positiveexposure.org/gallery/	Adolescent
https://positiveexposure.org/gallery/	Adolescent
https://onlinelibrary.wiley.com/doi/full/10.1002/ajmg.a.38672	Adolescent
https://issuu.com/inthegamemagazine/docs/sg_decjan_2018_flipbook/s/51412	Young Adult
https://onlinelibrary.wiley.com/doi/full/10.1002/ajmg.a.38672	Young Adult*
https://pediatrics.aappublications.org/content/pediatrics/145/2/e20193761/F1.large.jpg	Young Adult*
https://pediatrics.aappublications.org/content/pediatrics/145/2/e20193761/F1.large.jpg	Young Adult*
https://scielo.conicyt.cl/pdf/ijodontos/v12n3/0718-381X-ijodontos-12-03-00205.pdf	Young Adult*
https://www.perce-neige.org/wp-content/uploads/2016/05/slimane-vignette.jpg	Young Adult*
https://www.perce-neige.org/infos-handicap/mieux-vivre-au-quotidien/portraits-de-residents-de-perce-neige/	Young Adult
http://www.spolws.sk/media/pdf/ws-dizert-praca.pdf	Young Adult
http://decheckgen677s12.weebly.com/uploads/1/0/6/4/10648647/7690870_orig.png	Young Adult
https://onlinelibrary.wiley.com/doi/full/10.1002/ajmg.c.30266	Young Adult*
https://onlinelibrary.wiley.com/doi/full/10.1002/ajmg.c.30266	Young Adult
https://www.ntvg.nl/system/files/publications/2001103960001a.pdf	Young Adult
http://www.williamssyndrome.org.au/cmsAdmin/uploads/luc2.jpg	Young Adult
https://globalgenes.org/2014/03/11/williams-syndrome-looking-behind-the-smile-2/	Young Adult
https://williams-syndrome.org/programs	Young Adult
http://www.williamssyndrome.org.au/	Young Adult*
https://www.ihcfoundation.org.nz/who-we-fund/2017/8/27/nz-williams-syndrome-association-camp	Young Adult*
https://www.cbsnews.com/pictures/worlds-friendliest-kids-gene-disorder-means-extreme-sociability/	Young Adult
https://www.youtube.com/watch?app=desktop&v=87tCcgXRDY8	Young Adult
https://www.mencap.org.uk/blog/williams-syndrome-how-it-affects-my-life-daily-basis	Young Adult
https://www.nature.com/articles/gim200875	Young Adult
https://williams-syndrome.org.uk/40th-birthday/	Young Adult
https://williams-syndrome.org.uk/40th-birthday/	Young Adult
https://williams-syndrome.org.uk/40th-birthday/	Young Adult
https://williams-syndrome.org.uk/40th-birthday/	Young Adult
https://williams-syndrome.org.uk/40th-birthday/	Young Adult
https://williams-syndrome.org.uk/40th-birthday/	Young Adult
https://williams-syndrome.org.uk/40th-birthday/	Young Adult*
https://williams-syndrome.org.uk/40th-birthday/	Young Adult
https://williams-syndrome.org.uk/40th-birthday/	Young Adult
https://williams-syndrome.org.uk/40th-birthday/	Young Adult
https://williams-syndrome.org.uk/40th-birthday/	Young Adult
https://www.youtube.com/watch?v=pxZ7aZMFHPE	Young Adult*
https://www.williamssyndrome.ca/about-caws/	Young Adult
https://day2dayparenting.com/williams-syndrome/	Young Adult
https://www.upr.org/post/theyre-built-love-raising-children-williams-syndrome	Young Adult
https://www.upr.org/post/theyre-built-love-raising-children-williams-syndrome	Young Adult
https://www.newarkadvocate.com/story/news/local/2016/04/05/osu-n-professor-raising-awareness-williams-syndrome/82434098/	Young Adult
https://www.wxyz.com/news/snack-cart-operator-with-williams-syndrome-beloved-by-beamont-staff-visitors	Young Adult
http://marisahfisher.weebly.com/williams-syndrome-research/bullying-of-individuals-with-williams-syndrome	Young Adult
https://williams-syndrome.org.uk/williams-people-katy-burrows/	Young Adult
https://www.williamssyndrome.ca/about-caws/	Young Adult
https://williams-syndrome.org/resources/search/?stage=23	Young Adult
https://www.freep.com/story/news/local/michigan/macomb/2019/10/16/eastpointe-last-call-jared-glenn/4000061002/	Young Adult
https://williams-syndrome.org/programs/adventure-seekers	Young Adult
https://www.themoviedb.org/person/1199732-gabrielle-marion-rivard/images/profiles	Young Adult
https://onlinelibrary.wiley.com/reader/content/15d961c0472/10.1002/ajmg.1320470409/format/pdf/OEBPS/pages/bg2.png	Young Adult
https://onlinelibrary.wiley.com/reader/content/15d961c0472/10.1002/ajmg.1320470409/format/pdf/OEBPS/pages/bg2.png	Young Adult
https://static.wixstatic.com/media/0601bc_693b6eb87c7642c9b6a238d55bc216fb~mv2.jpg/v1/fill/w_280,h_497,al_c,q_90/0601bc_693b6eb87c7642c9b6a238d55bc216fb~mv2.jpg	Young Adult
https://onlinelibrary.wiley.com/doi/epdf/10.1002/ajmg.1320440605	Young Adult
https://onlinelibrary.wiley.com/doi/epdf/10.1002/ajmg.1320440605	Young Adult
https://onlinelibrary.wiley.com/doi/epdf/10.1002/ajmg.1320440605	Young Adult
https://onlinelibrary.wiley.com/doi/epdf/10.1002/ajmg.1320440605	Young Adult
https://onlinelibrary.wiley.com/doi/epdf/10.1002/ajmg.1320440605	Young Adult
https://onlinelibrary.wiley.com/doi/epdf/10.1111/j.1440-1754.1993.tb03023.x	Young Adult
https://onlinelibrary.wiley.com/doi/epdf/10.1111/j.1440-1754.1993.tb03023.x	Young Adult
https://onlinelibrary.wiley.com/doi/epdf/10.1002/ajmg.1320470409	Young Adult
https://pediatrics.aappublications.org/content/pediatrics/84/5/895.full.pdf	Young Adult
https://pediatrics.aappublications.org/content/pediatrics/80/1/85.full.pdf	Young Adult
https://www.sciencedirect.com/science/article/pii/S0022347688802725?via%3Dihub	Young Adult
https://www.sciencedirect.com/science/article/pii/S0022347688802725?via%3Dihub	Young Adult
https://link.springer.com/content/pdf/10.1007/s004050100364.pdf	Young Adult
https://link.springer.com/content/pdf/10.1007/BF02029360.pdf	Young Adult
https://www.nature.com/articles/5201673	Young Adult
https://onlinelibrary.wiley.com/doi/epdf/10.1111/j.1442-200X.1993.tb03046.x	Young Adult
https://onlinelibrary.wiley.com/doi/full/10.1002/ajmg.c.30266	Young Adult
https://www.slideshare.net/elutaf/microdeletii-cluj-1714450	Young Adult
https://www.slideshare.net/elutaf/microdeletii-cluj-1714450	Young Adult
https://research.nhgri.nih.gov/atlas/images/conditions/XkXhx7RUc943UkhUnzecFrf5m2FdAgE5.jpg	Older Adult*
https://research.nhgri.nih.gov/atlas/images/conditions/EBwK6nAS9EbdNqfKz.png	Older Adult
https://www.nejm.org/na101/home/literatum/publisher/mms/journals/content/nejm/2010/nejm_2010.362.issue-3/nejmra0903074/production/images/img_large/nejmra0903074_f2.jpeg	Older Adult*
https://onlinelibrary.wiley.com/cms/asset/77dbced0-c0ce-4362-90b8-f7d4b81f074c/mfig001.jpg	Older Adult*
https://www.marbridge.org/marbridge-residents-featured-in-the-atlantic/	Older Adult
https://www.marbridge.org/marbridge-residents-featured-in-the-atlantic/	Older Adult
https://www.hccommunityjournal.com/article_fc77ccac-2d1b-11e6-ab0c-ff3a34311c0d.html	Older Adult
https://williams-syndrome.org/programs	Older Adult*
https://williams-syndrome.org/programs	Older Adult*
https://williams-syndrome.org/programs	Older Adult
https://williams-syndrome.org/programs	Older Adult
https://williams-syndrome.org/programs	Older Adult
https://stewarthome.com/williams-syndrome-puts-music-in-our-hearts/	Older Adult
https://williams-syndrome.org.uk/40th-birthday/	Older Adult
https://williams-syndrome.org.uk/40th-birthday/	Older Adult*
https://williams-syndrome.org.uk/40th-birthday/	Older Adult
https://williams-syndrome.org.uk/40th-birthday/	Older Adult
https://williams-syndrome.org.uk/40th-birthday/	Older Adult*
https://williams-syndrome.org.uk/40th-birthday/	Older Adult
https://williams-syndrome.org.uk/40th-birthday/	Older Adult*
https://williams-syndrome.org.uk/40th-birthday/	Older Adult
https://williams-syndrome.org.uk/40th-birthday/	Older Adult
https://williams-syndrome.org.uk/40th-birthday/	Older Adult
https://williams-syndrome.org/adult-life	Older Adult
https://www.williamssyndrome.ca/about-caws/	Older Adult
https://www.facebook.com/williamssyndrome/photos/this-is-monte-(ws)-and/10152421856341824/	Older Adult
http://sped924.weebly.com/ws-in-the-media.html	Older Adult
https://www.scoop.it/topic/williams-syndrome/p/4012940415/2013/12/18/jez-colborne-an-adult-with-williams-syndrome-is-the-winner-of-one-of-the-arts-disability-ireland-s-lucrative-commissions	Older Adult
https://www.dailymail.co.uk/news/article-2924553/Disabled-man-40-mental-age-seven-barred-regular-visits-Legoland-child-protection-fears.html	Older Adult
https://williams-syndrome.org/resources/search/?stage=23	Older Adult
https://theconversation.com/explainer-what-is-williams-syndrome-26142	Older Adult
https://onlinelibrary.wiley.com/doi/epdf/10.1002/ajmg.1320440605	Older Adult
https://onlinelibrary.wiley.com/doi/epdf/10.1002/ajmg.1320400228	Older Adult
https://onlinelibrary.wiley.com/doi/epdf/10.1002/ajmg.1320400228	Older Adult
https://onlinelibrary.wiley.com/doi/full/10.1002/ajmg.a.38289	Older Adult
https://www.sciencedirect.com/science/article/pii/S1769721207000560?via%3Dihub	Older Adult
https://www.degruyter.com/document/doi/10.1515/jpem-2013-0167/html	Older Adult*
https://onlinelibrary.wiley.com/doi/full/10.1002/ajmg.c.30266	Older Adult*
https://stewarthome.com/williams-syndrome-puts-music-in-our-hearts/	Older Adult
Xia-Gibbs syndrome
https://onlinelibrary.wiley.com/doi/full/10.1002/mgg3.596	Young Child
https://www.sciencedirect.com/science/article/pii/S1769721218307869?via%3Dihub#!	Young Child
https://www.karger.com/Article/FullText/479357	Young Child
https://onlinelibrary.wiley.com/doi/full/10.1002/mgg3.596	Young Child
[truncated: 5 more rows]
